# Supplementary material for: Transcriptomic and proteomic analyses provide insights into the adaptive responses to the combined impact of salinity and alkalinity in Gymnocypris przewalskii
Source: Bioresour Bioprocess. 2022 Sep 26;9(1):104. doi: 10.1186/s40643-022-00589-1 (PMC10992934; doi:10.1186/s40643-022-00589-1)
Supplement: Supplementary file 2 — Additional file 2: Background genelist for GO annotation. [file 40643_2022_589_MOESM2_ESM.annot]

Unigene0023274	GO:0031224
Unigene0023274	GO:0006796
Unigene0023274	GO:0006464
Unigene0023274	GO:0004713
Unigene0023274	GO:0007167
Unigene0023274	GO:0032550
Unigene0023275	GO:1903522
Unigene0023275	GO:0050880
Unigene0023275	GO:0001944
Unigene0023275	GO:0002016
Unigene0023275	GO:0031667
Unigene0023275	GO:0042417
Unigene0023275	GO:0071385
Unigene0023275	GO:0007200
Unigene0023275	GO:0051046
Unigene0023275	GO:0019900
Unigene0023275	GO:0050780
Unigene0023275	GO:0001822
Unigene0023275	GO:0043233
Unigene0023275	GO:0006935
Unigene0023275	GO:0009306
Unigene0023275	GO:0001819
Unigene0023275	GO:0010656
Unigene0023275	GO:2000379
Unigene0023275	GO:0007204
Unigene0023275	GO:0010518
Unigene0023275	GO:0042277
Unigene0023275	GO:0016021
Unigene0023275	GO:0010743
Unigene0023275	GO:0005768
Unigene0023275	GO:0043005
Unigene0023275	GO:0010872
Unigene0023275	GO:0003072
Unigene0023275	GO:0055067
Unigene0023275	GO:0001919
Unigene0023275	GO:0033860
Unigene0023275	GO:0031982
Unigene0023275	GO:0042127
Unigene0023275	GO:0046983
Unigene0023275	GO:0031090
Unigene0023275	GO:0018108
Unigene0023275	GO:0001976
Unigene0023275	GO:0001991
Unigene0023275	GO:0031349
Unigene0023275	GO:0019867
Unigene0023275	GO:0016043
Unigene0023275	GO:0051094
Unigene0023275	GO:0019932
Unigene0023275	GO:0007631
Unigene0023275	GO:0007265
Unigene0023275	GO:0001595
Unigene0023276	GO:0031224
Unigene0023276	GO:0004888
Unigene0023276	GO:0007166
Unigene0023276	GO:1903522
Unigene0023281	GO:0022618
Unigene0023281	GO:0043624
Unigene0023281	GO:0032774
Unigene0023281	GO:0002698
Unigene0023281	GO:0002699
Unigene0023281	GO:0005198
Unigene0023281	GO:0015935
Unigene0023281	GO:0035282
Unigene0023281	GO:0072331
Unigene0023281	GO:0032844
Unigene0023281	GO:0019900
Unigene0023281	GO:0043231
Unigene0023281	GO:0006997
Unigene0023281	GO:0030595
Unigene0023281	GO:0031988
Unigene0023281	GO:0016032
Unigene0023281	GO:0006613
Unigene0023281	GO:0000956
Unigene0023281	GO:0003723
Unigene0023281	GO:0048522
Unigene0023281	GO:0019838
Unigene0023281	GO:0051259
Unigene0023281	GO:0046983
Unigene0023281	GO:0006412
Unigene0023281	GO:0030490
Unigene0023281	GO:0061515
Unigene0023281	GO:0005924
Unigene0023282	GO:0043231
Unigene0023282	GO:0016042
Unigene0023282	GO:0046914
Unigene0023282	GO:0016705
Unigene0023282	GO:0031090
Unigene0023282	GO:0006694
Unigene0023282	GO:0008203
Unigene0023282	GO:0044237
Unigene0023282	GO:0044707
Unigene0023282	GO:0008395
Unigene0023283	GO:0046914
Unigene0023283	GO:0035251
Unigene0023283	GO:0035250
Unigene0023283	GO:0000009
Unigene0023283	GO:0042246
Unigene0023283	GO:0007517
Unigene0023283	GO:0015020
Unigene0023283	GO:0008417
Unigene0023283	GO:0006493
Unigene0023283	GO:0006687
Unigene0023283	GO:0019725
Unigene0023283	GO:0019112
Unigene0023283	GO:0031228
Unigene0023283	GO:1901071
Unigene0023283	GO:0033931
Unigene0023283	GO:0016763
Unigene0023284	GO:0005488
Unigene0023284	GO:0006351
Unigene0023285	GO:0031988
Unigene0023285	GO:0006810
Unigene0023285	GO:0003723
Unigene0023285	GO:0043231
Unigene0023285	GO:0005543
Unigene0023285	GO:0006464
Unigene0023285	GO:0006650
Unigene0023285	GO:0044444
Unigene0023285	GO:0016020
Unigene0023286	GO:0036094
Unigene0023286	GO:0003723
Unigene0023286	GO:0031988
Unigene0023286	GO:0031981
Unigene0023291	GO:0043234
Unigene0023291	GO:0006890
Unigene0023291	GO:0061024
Unigene0023291	GO:0031228
Unigene0023291	GO:0005515
Unigene0023291	GO:0008104
Unigene0023292	GO:0031981
Unigene0023293	GO:0043231
Unigene0023293	GO:0042773
Unigene0023293	GO:0010259
Unigene0023293	GO:0043009
Unigene0023293	GO:0042221
Unigene0023293	GO:0043169
Unigene0023293	GO:0030154
Unigene0023293	GO:0007005
Unigene0023293	GO:0019866
Unigene0023293	GO:0006743
Unigene0023293	GO:0006979
Unigene0023293	GO:0001838
Unigene0023306	GO:0048858
Unigene0023306	GO:0035869
Unigene0023307	GO:0005088
Unigene0023313	GO:0031981
Unigene0023313	GO:0000278
Unigene0023313	GO:0000087
Unigene0023313	GO:0032991
Unigene0023313	GO:0006357
Unigene0023313	GO:0051320
Unigene0023313	GO:0000981
Unigene0023313	GO:0022402
Unigene0023313	GO:0018205
Unigene0023313	GO:0098687
Unigene0023313	GO:0005488
Unigene0023313	GO:0044444
Unigene0023314	GO:0035967
Unigene0023314	GO:0043231
Unigene0023314	GO:0043234
Unigene0023314	GO:0006915
Unigene0023314	GO:0019899
Unigene0023314	GO:0000030
Unigene0023314	GO:0006493
Unigene0023314	GO:0006515
Unigene0023314	GO:0044421
Unigene0023315	GO:0001501
Unigene0023315	GO:0031981
Unigene0023315	GO:0042127
Unigene0023315	GO:0008202
Unigene0023315	GO:0000982
Unigene0023315	GO:0006357
Unigene0023315	GO:0003006
Unigene0023315	GO:0000977
Unigene0023315	GO:0010389
Unigene0023315	GO:0035108
Unigene0023315	GO:0001708
Unigene0023315	GO:0001503
Unigene0023315	GO:0046983
Unigene0023315	GO:0019827
Unigene0023315	GO:0003002
Unigene0023315	GO:0044092
Unigene0023315	GO:0043234
Unigene0023315	GO:0009790
Unigene0023315	GO:0009887
Unigene0023315	GO:0048754
Unigene0023315	GO:0030851
Unigene0023315	GO:0035270
Unigene0023321	GO:0051234
Unigene0023326	GO:0044710
Unigene0023326	GO:0016491
Unigene0023326	GO:0051234
Unigene0023326	GO:0031224
Unigene0023333	GO:0006839
Unigene0023333	GO:0050954
Unigene0023333	GO:0046914
Unigene0023333	GO:0019866
Unigene0023333	GO:0008320
Unigene0023333	GO:0031970
Unigene0023333	GO:0006605
Unigene0023333	GO:0019538
Unigene0023333	GO:0046983
Unigene0023333	GO:0044429
Unigene0023344	GO:0005911
Unigene0023344	GO:0031224
Unigene0023344	GO:0044763
Unigene0023344	GO:0043234
Unigene0023344	GO:0007606
Unigene0023344	GO:0007635
Unigene0023349	GO:0043627
Unigene0023349	GO:0004866
Unigene0023349	GO:0031348
Unigene0023349	GO:0001558
Unigene0023349	GO:0008285
Unigene0023349	GO:0032102
Unigene0023349	GO:0010466
Unigene0023349	GO:0044421
Unigene0023355	GO:0070011
Unigene0023355	GO:0043231
Unigene0023355	GO:0031224
Unigene0023355	GO:0050708
Unigene0023355	GO:0031090
Unigene0023355	GO:0006613
Unigene0023355	GO:0016485
Unigene0023357	GO:0019725
Unigene0023357	GO:0016021
Unigene0023357	GO:0048534
Unigene0023357	GO:0002887
Unigene0023357	GO:0019957
Unigene0023357	GO:0008152
Unigene0023357	GO:0045765
Unigene0023357	GO:0002699
Unigene0023357	GO:0002827
Unigene0023357	GO:0031349
Unigene0023357	GO:0035697
Unigene0023357	GO:0019221
Unigene0023357	GO:0007600
Unigene0023357	GO:0044459
Unigene0023357	GO:0002690
Unigene0023357	GO:0035704
Unigene0023357	GO:0004950
Unigene0023357	GO:0044765
Unigene0023357	GO:0032760
Unigene0023357	GO:0016192
Unigene0023357	GO:0002828
Unigene0023357	GO:0002693
Unigene0023357	GO:0042102
Unigene0023359	GO:0010092
Unigene0023359	GO:0030334
Unigene0023359	GO:0070555
Unigene0023359	GO:0036119
Unigene0023359	GO:0031960
Unigene0023359	GO:0009952
Unigene0023359	GO:0043062
Unigene0023359	GO:0005102
Unigene0023359	GO:0003318
Unigene0023359	GO:0022607
Unigene0023359	GO:0001678
Unigene0023359	GO:0009880
Unigene0023359	GO:0043534
Unigene0023359	GO:0000904
Unigene0023359	GO:0043231
Unigene0023359	GO:0035270
Unigene0023359	GO:0031988
Unigene0023359	GO:0042981
Unigene0023359	GO:0003348
Unigene0023359	GO:0044420
Unigene0023359	GO:0005578
Unigene0023359	GO:0000302
Unigene0023359	GO:0031589
Unigene0023359	GO:0098602
Unigene0023359	GO:0032103
Unigene0023359	GO:0003143
Unigene0023359	GO:0044267
Unigene0023359	GO:0034695
Unigene0023359	GO:0071363
Unigene0023359	GO:0046914
Unigene0023359	GO:0046689
Unigene0023359	GO:0019899
Unigene0023359	GO:0009611
Unigene0023359	GO:0032496
Unigene0023363	GO:0044459
Unigene0023363	GO:0098742
Unigene0023363	GO:0016021
Unigene0023364	GO:0046872
Unigene0023364	GO:0050953
Unigene0023364	GO:0060170
Unigene0023364	GO:0098742
Unigene0023364	GO:0016021
Unigene0023365	GO:0016020
Unigene0023366	GO:0044459
Unigene0023366	GO:0098742
Unigene0023366	GO:0016021
Unigene0023367	GO:0006644
Unigene0023367	GO:0031988
Unigene0023367	GO:0009891
Unigene0023367	GO:0043231
Unigene0023367	GO:0016298
Unigene0023367	GO:0008277
Unigene0023367	GO:0030334
Unigene0023367	GO:0048167
Unigene0023367	GO:0006639
Unigene0023367	GO:0008328
Unigene0023370	GO:0071621
Unigene0023370	GO:0048731
Unigene0023370	GO:0009888
Unigene0023370	GO:0004866
Unigene0023370	GO:0019538
Unigene0023370	GO:0003006
Unigene0023370	GO:0016787
Unigene0023379	GO:0003676
Unigene0023379	GO:0004520
Unigene0023379	GO:0043169
Unigene0023381	GO:0046914
Unigene0023381	GO:0003676
Unigene0023381	GO:0090501
Unigene0023381	GO:0016074
Unigene0023381	GO:0043231
Unigene0023381	GO:0004520
Unigene0023384	GO:0097159
Unigene0023388	GO:0006952
Unigene0023388	GO:0016491
Unigene0023388	GO:0006520
Unigene0023398	GO:0005543
Unigene0023399	GO:0005815
Unigene0023399	GO:0005488
Unigene0023399	GO:0022402
Unigene0023399	GO:0048583
Unigene0023399	GO:0016043
Unigene0023402	GO:0002756
Unigene0023402	GO:0010883
Unigene0023402	GO:0031325
Unigene0023402	GO:0006357
Unigene0023402	GO:0006915
Unigene0023402	GO:0009612
Unigene0023402	GO:0043234
Unigene0023402	GO:0010743
Unigene0023402	GO:0002429
Unigene0023402	GO:0008134
Unigene0023402	GO:0043331
Unigene0023402	GO:0044707
Unigene0023402	GO:0042994
Unigene0023402	GO:0043433
Unigene0023402	GO:0045596
Unigene0023402	GO:0043231
Unigene0023402	GO:0005048
Unigene0023402	GO:0070423
Unigene0023402	GO:0002237
Unigene0023402	GO:0044389
Unigene0023402	GO:0071705
Unigene0023402	GO:0008283
Unigene0023402	GO:1901652
Unigene0023402	GO:0010874
Unigene0023402	GO:0051239
Unigene0023402	GO:0044444
Unigene0023402	GO:0016020
Unigene0023402	GO:0008593
Unigene0023406	GO:0006007
Unigene0023406	GO:0032550
Unigene0023406	GO:0008443
Unigene0023406	GO:0006090
Unigene0023406	GO:0051704
Unigene0023406	GO:0050308
Unigene0023406	GO:0044444
Unigene0023406	GO:0016310
Unigene0023412	GO:0046872
Unigene0023415	GO:1902531
Unigene0023415	GO:0008047
Unigene0023428	GO:0005737
Unigene0023428	GO:0050794
Unigene0023428	GO:0043229
Unigene0023434	GO:0051234
Unigene0023434	GO:0016651
Unigene0023434	GO:0031981
Unigene0023434	GO:0046914
Unigene0023434	GO:0015036
Unigene0023434	GO:0006352
Unigene0023434	GO:0000166
Unigene0023434	GO:0061687
Unigene0023434	GO:0031988
Unigene0023434	GO:0055086
Unigene0023434	GO:0006629
Unigene0023434	GO:0019725
Unigene0023434	GO:0006790
Unigene0023434	GO:0016209
Unigene0023434	GO:0048869
Unigene0023434	GO:0048232
Unigene0023434	GO:0050794
Unigene0023434	GO:0016723
Unigene0023434	GO:0043232
Unigene0023434	GO:0044444
Unigene0023434	GO:0006979
Unigene0023434	GO:0001704
Unigene0023437	GO:0043296
Unigene0023437	GO:0001894
Unigene0023437	GO:0031981
Unigene0023437	GO:0043005
Unigene0023437	GO:0032991
Unigene0023437	GO:0098589
Unigene0023437	GO:0019058
Unigene0023437	GO:0086080
Unigene0023437	GO:0070161
Unigene0023437	GO:0005102
Unigene0023437	GO:0098742
Unigene0023437	GO:0050679
Unigene0023437	GO:0086065
Unigene0023437	GO:0005886
Unigene0023437	GO:0010646
Unigene0023437	GO:0019904
Unigene0023437	GO:0030141
Unigene0023437	GO:0002252
Unigene0023437	GO:0045202
Unigene0023437	GO:0008285
Unigene0023437	GO:0031224
Unigene0023437	GO:0034330
Unigene0023437	GO:0048747
Unigene0023437	GO:0071621
Unigene0023437	GO:0044765
Unigene0023437	GO:0030036
Unigene0023437	GO:0042110
Unigene0023437	GO:0034113
Unigene0023437	GO:0044421
Unigene0023437	GO:0044291
Unigene0023444	GO:0016020
Unigene0023448	GO:0032550
Unigene0023448	GO:0005515
Unigene0023448	GO:0007417
Unigene0023448	GO:0043231
Unigene0023448	GO:0004672
Unigene0023448	GO:0051091
Unigene0023448	GO:0009855
Unigene0023448	GO:0003341
Unigene0023448	GO:0046872
Unigene0023448	GO:0003002
Unigene0023448	GO:0006464
Unigene0023448	GO:0010927
Unigene0023448	GO:0008589
Unigene0023449	GO:0007166
Unigene0023451	GO:0006955
Unigene0023451	GO:0019904
Unigene0023451	GO:0007165
Unigene0023451	GO:0005737
Unigene0023460	GO:0005815
Unigene0023479	GO:0031981
Unigene0023479	GO:0006352
Unigene0023479	GO:0007017
Unigene0023479	GO:0005515
Unigene0023479	GO:0007178
Unigene0023479	GO:0000982
Unigene0023479	GO:0006357
Unigene0023479	GO:0000977
Unigene0023479	GO:0008283
Unigene0023479	GO:0032535
Unigene0023479	GO:0048468
Unigene0023479	GO:0051318
Unigene0023479	GO:0043234
Unigene0023479	GO:0019725
Unigene0023479	GO:0042384
Unigene0023479	GO:0030855
Unigene0023479	GO:0003013
Unigene0023479	GO:0007049
Unigene0023482	GO:0043231
Unigene0023482	GO:0034212
Unigene0023482	GO:0031090
Unigene0023482	GO:0034728
Unigene0023482	GO:0016573
Unigene0023482	GO:0004402
Unigene0023482	GO:0006474
Unigene0023483	GO:0005198
Unigene0023483	GO:0002385
Unigene0023483	GO:0006412
Unigene0023483	GO:0043624
Unigene0023483	GO:0042742
Unigene0023483	GO:0000956
Unigene0023483	GO:0017016
Unigene0023483	GO:0032774
Unigene0023483	GO:0003723
Unigene0023483	GO:0016032
Unigene0023483	GO:0044421
Unigene0023483	GO:0006613
Unigene0023483	GO:0015935
Unigene0023486	GO:0006810
Unigene0023488	GO:0048731
Unigene0023488	GO:0032550
Unigene0023488	GO:0009069
Unigene0023488	GO:0042221
Unigene0023488	GO:0006766
Unigene0023488	GO:0009396
Unigene0023488	GO:0016881
Unigene0023488	GO:0044429
Unigene0023488	GO:0055086
Unigene0023488	GO:0016020
Unigene0023489	GO:0030334
Unigene0023489	GO:0070822
Unigene0023495	GO:0007498
Unigene0023495	GO:0006915
Unigene0023495	GO:0043231
Unigene0023495	GO:0036072
Unigene0023495	GO:0038093
Unigene0023495	GO:0048562
Unigene0023495	GO:0009855
Unigene0023495	GO:0009952
Unigene0023495	GO:0032330
Unigene0023495	GO:0060562
Unigene0023495	GO:0048017
Unigene0023495	GO:0035768
Unigene0023495	GO:0045765
Unigene0023495	GO:0043583
Unigene0023495	GO:0035108
Unigene0023495	GO:0038127
Unigene0023495	GO:0035113
Unigene0023495	GO:0061138
Unigene0023495	GO:0001822
Unigene0023495	GO:0043010
Unigene0023495	GO:0030902
Unigene0023495	GO:0009953
Unigene0023495	GO:0044421
Unigene0023495	GO:0030182
Unigene0023495	GO:0043009
Unigene0023495	GO:0006952
Unigene0023495	GO:0061061
Unigene0023495	GO:0021537
Unigene0023495	GO:0035270
Unigene0023495	GO:0042127
Unigene0023495	GO:0003007
Unigene0023495	GO:0043232
Unigene0023495	GO:0033333
Unigene0023495	GO:0009996
Unigene0023495	GO:0030323
Unigene0023495	GO:0016043
Unigene0023495	GO:0001935
Unigene0023495	GO:0043410
Unigene0023495	GO:0036075
Unigene0023495	GO:0071696
Unigene0023495	GO:0005104
Unigene0023495	GO:0043405
Unigene0023495	GO:0048468
Unigene0023498	GO:0008092
Unigene0023498	GO:0006952
Unigene0023498	GO:0032155
Unigene0023498	GO:0019902
Unigene0023498	GO:0044444
Unigene0023498	GO:0007165
Unigene0023498	GO:0032432
Unigene0023507	GO:0090304
Unigene0023507	GO:0003824
Unigene0023512	GO:0016772
Unigene0023514	GO:0006470
Unigene0023514	GO:0004721
Unigene0023515	GO:0046488
Unigene0023515	GO:0046474
Unigene0023515	GO:0004721
Unigene0023515	GO:0044444
Unigene0023515	GO:0006470
Unigene0023515	GO:0016020
Unigene0023515	GO:0052744
Unigene0023516	GO:0004721
Unigene0023516	GO:0034593
Unigene0023516	GO:0016020
Unigene0023516	GO:0033043
Unigene0023516	GO:0031988
Unigene0023516	GO:0046474
Unigene0023516	GO:0005543
Unigene0023516	GO:0045104
Unigene0023516	GO:0052744
Unigene0023516	GO:0007610
Unigene0023516	GO:0031252
Unigene0023516	GO:0007041
Unigene0023516	GO:0046488
Unigene0023516	GO:0009792
Unigene0023516	GO:0008104
Unigene0023516	GO:0019725
Unigene0023516	GO:0014904
Unigene0023516	GO:0044449
Unigene0023516	GO:0050808
Unigene0023516	GO:0005768
Unigene0023516	GO:0007005
Unigene0023516	GO:0042995
Unigene0023516	GO:0032403
Unigene0023516	GO:0006470
Unigene0023516	GO:0031329
Unigene0023518	GO:0023023
Unigene0023518	GO:0016301
Unigene0023518	GO:0032550
Unigene0023518	GO:0016020
Unigene0023518	GO:0043231
Unigene0023518	GO:0006007
Unigene0023518	GO:0006090
Unigene0023518	GO:0031988
Unigene0023518	GO:0006796
Unigene0023518	GO:0031420
Unigene0023518	GO:0008219
Unigene0023518	GO:0042995
Unigene0023518	GO:0003723
Unigene0023518	GO:0051704
Unigene0023518	GO:0044444
Unigene0023519	GO:0005488
Unigene0023519	GO:0043231
Unigene0023519	GO:0046488
Unigene0023519	GO:0004620
Unigene0023519	GO:0051726
Unigene0023519	GO:0046470
Unigene0023519	GO:0016740
Unigene0023519	GO:0044444
Unigene0023519	GO:0006658
Unigene0023519	GO:0008283
Unigene0023519	GO:0016020
Unigene0023525	GO:0046914
Unigene0023525	GO:0042127
Unigene0023525	GO:0006357
Unigene0023525	GO:0043231
Unigene0023525	GO:0001837
Unigene0023525	GO:0008203
Unigene0023525	GO:0001708
Unigene0023525	GO:0001071
Unigene0023525	GO:0003723
Unigene0023525	GO:0043566
Unigene0023525	GO:0044444
Unigene0023529	GO:0031981
Unigene0023529	GO:0000209
Unigene0023529	GO:0000087
Unigene0023529	GO:0071173
Unigene0023529	GO:0000152
Unigene0023529	GO:0043161
Unigene0023529	GO:0051439
Unigene0023529	GO:0019902
Unigene0023529	GO:0006950
Unigene0023529	GO:0051443
Unigene0023529	GO:0000280
Unigene0023529	GO:0044444
Unigene0023552	GO:0008202
Unigene0023552	GO:0032196
Unigene0023552	GO:0031090
Unigene0023552	GO:0044248
Unigene0023552	GO:0006278
Unigene0023552	GO:0008610
Unigene0023552	GO:0005783
Unigene0023552	GO:0019222
Unigene0023552	GO:1901564
Unigene0023552	GO:0016779
Unigene0023552	GO:0044255
Unigene0023552	GO:0004519
Unigene0023552	GO:1901361
Unigene0023552	GO:0097159
Unigene0023552	GO:0033764
Unigene0023552	GO:0050896
Unigene0023556	GO:0005548
Unigene0023556	GO:0031224
Unigene0023556	GO:0046872
Unigene0023556	GO:0006869
Unigene0023556	GO:0044464
Unigene0023556	GO:0005102
Unigene0023556	GO:0006650
Unigene0023559	GO:0006412
Unigene0023559	GO:0031988
Unigene0023559	GO:0017111
Unigene0023559	GO:0032550
Unigene0023559	GO:0043231
Unigene0023559	GO:0044763
Unigene0023559	GO:0044444
Unigene0023559	GO:0008135
Unigene0023563	GO:0051049
Unigene0023563	GO:0050776
Unigene0023563	GO:0009966
Unigene0023563	GO:0002695
Unigene0023563	GO:0002684
Unigene0023563	GO:0032940
Unigene0023563	GO:0050790
Unigene0023563	GO:0002252
Unigene0023563	GO:0016192
Unigene0023563	GO:0019220
Unigene0023563	GO:0048584
Unigene0023563	GO:0016020
Unigene0023565	GO:0031981
Unigene0023565	GO:0000087
Unigene0023565	GO:0007186
Unigene0023565	GO:0050708
Unigene0023565	GO:0046578
Unigene0023565	GO:0006111
Unigene0023565	GO:0044772
Unigene0023565	GO:0008200
Unigene0023565	GO:0042221
Unigene0023565	GO:0019903
Unigene0023565	GO:0010828
Unigene0023565	GO:0009892
Unigene0023565	GO:0019888
Unigene0023565	GO:0019212
Unigene0023565	GO:0000280
Unigene0023565	GO:0019900
Unigene0023565	GO:0031667
Unigene0023568	GO:0031988
Unigene0023568	GO:0006956
Unigene0023568	GO:0002762
Unigene0023568	GO:0044421
Unigene0023584	GO:0003723
Unigene0023584	GO:0032550
Unigene0023584	GO:0046872
Unigene0023584	GO:0044429
Unigene0023584	GO:0004812
Unigene0023584	GO:0006418
Unigene0023590	GO:0046030
Unigene0023590	GO:0008138
Unigene0023590	GO:0034593
Unigene0023590	GO:0052743
Unigene0023590	GO:0031641
Unigene0023590	GO:0010975
Unigene0023590	GO:0052744
Unigene0023590	GO:0052827
Unigene0023590	GO:0007610
Unigene0023590	GO:0006996
Unigene0023590	GO:0016312
Unigene0023590	GO:0005769
Unigene0023590	GO:0006661
Unigene0023590	GO:0010927
Unigene0023590	GO:0005488
Unigene0023590	GO:0010008
Unigene0023590	GO:0034594
Unigene0023590	GO:0098519
Unigene0023598	GO:0003306
Unigene0023598	GO:0003143
Unigene0023598	GO:0010927
Unigene0023598	GO:0009855
Unigene0023602	GO:0070011
Unigene0023602	GO:0071363
Unigene0023602	GO:0006493
Unigene0023602	GO:0044432
Unigene0023602	GO:0034612
Unigene0023602	GO:0006508
Unigene0023602	GO:0070555
Unigene0023602	GO:0005488
Unigene0023602	GO:0032330
Unigene0023602	GO:0010506
Unigene0023603	GO:0048812
Unigene0023603	GO:0042327
Unigene0023603	GO:0044425
Unigene0023603	GO:0007165
Unigene0023603	GO:0016049
Unigene0023603	GO:0048584
Unigene0023603	GO:0005488
Unigene0023606	GO:0005515
Unigene0023608	GO:0003676
Unigene0023608	GO:0005515
Unigene0023608	GO:0008152
Unigene0023608	GO:0003824
Unigene0023609	GO:0036041
Unigene0023609	GO:0043231
Unigene0023609	GO:0005548
Unigene0023609	GO:0006869
Unigene0023609	GO:0031224
Unigene0023609	GO:0097485
Unigene0023609	GO:0050953
Unigene0023609	GO:0031988
Unigene0023609	GO:0005543
Unigene0023609	GO:0006650
Unigene0023609	GO:0043009
Unigene0023609	GO:0031090
Unigene0023609	GO:0044444
Unigene0023612	GO:1901981
Unigene0023612	GO:0016192
Unigene0023612	GO:0048731
Unigene0023612	GO:0007041
Unigene0023612	GO:0043234
Unigene0023612	GO:0031981
Unigene0023612	GO:0042221
Unigene0023612	GO:0044459
Unigene0023612	GO:0005769
Unigene0023612	GO:0050794
Unigene0023612	GO:0015031
Unigene0023616	GO:0005815
Unigene0023616	GO:0006396
Unigene0023616	GO:0031981
Unigene0023616	GO:0019888
Unigene0023616	GO:0008287
Unigene0023616	GO:0000018
Unigene0023616	GO:0005515
Unigene0023616	GO:0036211
Unigene0023618	GO:0005496
Unigene0023618	GO:0031944
Unigene0023618	GO:0016021
Unigene0023618	GO:0032991
Unigene0023618	GO:0098589
Unigene0023618	GO:0014069
Unigene0023618	GO:0009612
Unigene0023618	GO:0043062
Unigene0023618	GO:0007423
Unigene0023618	GO:0048232
Unigene0023618	GO:0010644
Unigene0023618	GO:0006796
Unigene0023618	GO:0086011
Unigene0023618	GO:1902600
Unigene0023618	GO:0055117
Unigene0023618	GO:0010107
Unigene0023618	GO:0032870
Unigene0023618	GO:0019900
Unigene0023618	GO:0008556
Unigene0023618	GO:0044459
Unigene0023618	GO:0031420
Unigene0023618	GO:0090075
Unigene0023618	GO:0048646
Unigene0023618	GO:0042578
Unigene0023618	GO:0032550
Unigene0023618	GO:0008092
Unigene0023618	GO:0060973
Unigene0023618	GO:0030154
Unigene0023618	GO:0071436
Unigene0023618	GO:0007417
Unigene0023618	GO:0048770
Unigene0023618	GO:0009855
Unigene0023618	GO:0048598
Unigene0023618	GO:0006875
Unigene0023618	GO:0044291
Unigene0023622	GO:0004175
Unigene0023622	GO:0007270
Unigene0023622	GO:0031638
Unigene0023622	GO:0030162
Unigene0023622	GO:0071385
Unigene0023622	GO:0031988
Unigene0023622	GO:0030195
Unigene0023622	GO:0046683
Unigene0023622	GO:0044424
Unigene0023622	GO:0007169
Unigene0023622	GO:0043902
Unigene0023622	GO:0036211
Unigene0023622	GO:0050804
Unigene0023622	GO:0012505
Unigene0023622	GO:0044421
Unigene0023622	GO:0005488
Unigene0023622	GO:0014812
Unigene0023628	GO:0032991
Unigene0023628	GO:0042996
Unigene0023628	GO:0031984
Unigene0023628	GO:0019899
Unigene0023628	GO:0016023
Unigene0023628	GO:0016020
Unigene0023628	GO:0010921
Unigene0023634	GO:0022604
Unigene0023634	GO:0009295
Unigene0023634	GO:0007611
Unigene0023634	GO:0042246
Unigene0023634	GO:0031988
Unigene0023634	GO:0031966
Unigene0023634	GO:0097193
Unigene0023634	GO:0031333
Unigene0023634	GO:0034765
Unigene0023634	GO:0006820
Unigene0023634	GO:0036094
Unigene0023634	GO:0022829
Unigene0023634	GO:0007268
Unigene0023634	GO:0016021
Unigene0023634	GO:0030154
Unigene0023634	GO:0019866
Unigene0023634	GO:0019900
Unigene0023634	GO:0005244
Unigene0023637	GO:0031224
Unigene0023637	GO:0043231
Unigene0023637	GO:0043169
Unigene0023641	GO:0032550
Unigene0023643	GO:0010468
Unigene0023643	GO:0006351
Unigene0023651	GO:0006396
Unigene0023651	GO:0050905
Unigene0023651	GO:0043231
Unigene0023651	GO:0003676
Unigene0023651	GO:0050657
Unigene0023651	GO:0010468
Unigene0023651	GO:0031984
Unigene0023651	GO:0044767
Unigene0023651	GO:0005515
Unigene0023651	GO:0036094
Unigene0023652	GO:0031981
Unigene0023652	GO:0031984
Unigene0023652	GO:0005515
Unigene0023652	GO:0021932
Unigene0023652	GO:0048812
Unigene0023652	GO:0048024
Unigene0023652	GO:0003712
Unigene0023652	GO:0044822
Unigene0023652	GO:0008283
Unigene0023652	GO:0050657
Unigene0023652	GO:0045646
Unigene0023652	GO:0006355
Unigene0023652	GO:0036094
Unigene0023652	GO:0030518
Unigene0023652	GO:0050905
Unigene0023665	GO:0043231
Unigene0023665	GO:0003676
Unigene0023665	GO:0006355
Unigene0023665	GO:0016740
Unigene0023669	GO:0042287
Unigene0023669	GO:0000139
Unigene0023669	GO:0051560
Unigene0023669	GO:0030135
Unigene0023669	GO:0016482
Unigene0023669	GO:0070972
Unigene0023669	GO:0015031
Unigene0023669	GO:0032469
Unigene0023669	GO:0022411
Unigene0023669	GO:0097193
Unigene0023669	GO:0051480
Unigene0023669	GO:0043065
Unigene0023669	GO:0048232
Unigene0023669	GO:0019722
Unigene0023669	GO:0048002
Unigene0023669	GO:0043232
Unigene0023669	GO:0030176
Unigene0023671	GO:0006511
Unigene0023671	GO:0032479
Unigene0023671	GO:0000209
Unigene0023671	GO:0031981
Unigene0023671	GO:0046872
Unigene0023671	GO:0070735
Unigene0023671	GO:0070739
Unigene0023671	GO:0050688
Unigene0023672	GO:0004879
Unigene0023672	GO:0044710
Unigene0023672	GO:0031981
Unigene0023672	GO:0032844
Unigene0023672	GO:0030522
Unigene0023672	GO:0044707
Unigene0023672	GO:0038023
Unigene0023672	GO:0003677
Unigene0023672	GO:0048878
Unigene0023672	GO:0048523
Unigene0023672	GO:0048583
Unigene0023672	GO:0007623
Unigene0023672	GO:0009755
Unigene0023672	GO:0046914
Unigene0023672	GO:0006355
Unigene0023673	GO:0006301
Unigene0023673	GO:0006289
Unigene0023673	GO:0005488
Unigene0023673	GO:0007049
Unigene0023673	GO:0031981
Unigene0023673	GO:0022616
Unigene0023673	GO:0006260
Unigene0023673	GO:0010833
Unigene0023673	GO:0034061
Unigene0023673	GO:0051320
Unigene0023673	GO:0042575
Unigene0023673	GO:0071897
Unigene0023685	GO:0001104
Unigene0023685	GO:0005856
Unigene0023685	GO:0003723
Unigene0023685	GO:0043231
Unigene0023685	GO:0001085
Unigene0023690	GO:0019842
Unigene0023690	GO:0044432
Unigene0023690	GO:0018126
Unigene0023690	GO:0046914
Unigene0023690	GO:0019471
Unigene0023690	GO:0016701
Unigene0023690	GO:0019798
Unigene0023690	GO:0030198
Unigene0023698	GO:0031981
Unigene0023698	GO:0046914
Unigene0023698	GO:0060343
Unigene0023698	GO:0042981
Unigene0023698	GO:0006357
Unigene0023698	GO:0003712
Unigene0023698	GO:0001503
Unigene0023698	GO:0031674
Unigene0023698	GO:0005924
Unigene0023698	GO:0006629
Unigene0023698	GO:0035258
Unigene0023698	GO:0005856
Unigene0023698	GO:0009719
Unigene0023698	GO:0030518
Unigene0023698	GO:0055013
Unigene0023703	GO:0043234
Unigene0023703	GO:0050954
Unigene0023703	GO:0046914
Unigene0023703	GO:0019866
Unigene0023703	GO:0008320
Unigene0023703	GO:0006605
Unigene0023703	GO:0019538
Unigene0023703	GO:0044429
Unigene0023703	GO:0044421
Unigene0023709	GO:0005488
Unigene0023713	GO:0000781
Unigene0023713	GO:0043231
Unigene0023713	GO:0006259
Unigene0023713	GO:0003677
Unigene0023713	GO:0044767
Unigene0023713	GO:0065007
Unigene0023714	GO:0031981
Unigene0023714	GO:0031513
Unigene0023714	GO:0045596
Unigene0023714	GO:0005515
Unigene0023714	GO:0005815
Unigene0023714	GO:0001822
Unigene0023714	GO:0031988
Unigene0023714	GO:0015031
Unigene0023714	GO:0005737
Unigene0023714	GO:0010927
Unigene0023714	GO:0044421
Unigene0023715	GO:0010810
Unigene0023715	GO:0036119
Unigene0023715	GO:0048167
Unigene0023715	GO:0031960
Unigene0023715	GO:0002209
Unigene0023715	GO:0048870
Unigene0023715	GO:0005102
Unigene0023715	GO:0021543
Unigene0023715	GO:0042391
Unigene0023715	GO:0007613
Unigene0023715	GO:0005539
Unigene0023715	GO:0031214
Unigene0023715	GO:0050679
Unigene0023715	GO:0001837
Unigene0023715	GO:0001666
Unigene0023715	GO:0045597
Unigene0023715	GO:0035270
Unigene0023715	GO:0010975
Unigene0023715	GO:0007588
Unigene0023715	GO:0050808
Unigene0023715	GO:0060219
Unigene0023715	GO:0007166
Unigene0023715	GO:0001838
Unigene0023715	GO:0033280
Unigene0023715	GO:0043113
Unigene0023715	GO:0030323
Unigene0023715	GO:0043168
Unigene0023715	GO:0043066
Unigene0023715	GO:0044444
Unigene0023715	GO:0006355
Unigene0023715	GO:0009617
Unigene0023715	GO:0031012
Unigene0023717	GO:0044763
Unigene0023717	GO:0005515
Unigene0023717	GO:0016020
Unigene0023717	GO:0016740
Unigene0023717	GO:0050794
Unigene0023718	GO:0009653
Unigene0023718	GO:0048666
Unigene0023718	GO:0007423
Unigene0023718	GO:0005198
Unigene0023718	GO:0043231
Unigene0023718	GO:0042743
Unigene0023718	GO:0031988
Unigene0023718	GO:0050896
Unigene0023718	GO:0042063
Unigene0023718	GO:0044710
Unigene0023718	GO:0016209
Unigene0023718	GO:0046906
Unigene0023718	GO:0044421
Unigene0023718	GO:0043062
Unigene0023718	GO:0044089
Unigene0023719	GO:0044089
Unigene0023719	GO:0043231
Unigene0023719	GO:0016021
Unigene0023721	GO:0007411
Unigene0023721	GO:0006941
Unigene0023721	GO:0048638
Unigene0023721	GO:0050879
Unigene0023721	GO:0043231
Unigene0023721	GO:0097060
Unigene0023721	GO:0001508
Unigene0023721	GO:0005231
Unigene0023721	GO:0042165
Unigene0023721	GO:0010468
Unigene0023721	GO:0072657
Unigene0023721	GO:0034702
Unigene0023721	GO:0006812
Unigene0023721	GO:0019725
Unigene0023721	GO:0014904
Unigene0023721	GO:0003677
Unigene0023721	GO:0050808
Unigene0023721	GO:0007268
Unigene0023721	GO:0009887
Unigene0023721	GO:0050877
Unigene0023721	GO:0034220
Unigene0023721	GO:0050794
Unigene0023721	GO:0004888
Unigene0023721	GO:0016477
Unigene0023722	GO:0044424
Unigene0023724	GO:0031981
Unigene0023724	GO:0004702
Unigene0023724	GO:0032550
Unigene0023724	GO:0045597
Unigene0023724	GO:0010468
Unigene0023724	GO:0048513
Unigene0023724	GO:0046872
Unigene0023724	GO:0007169
Unigene0023724	GO:0006996
Unigene0023724	GO:0001819
Unigene0023724	GO:0007264
Unigene0023724	GO:0006468
Unigene0023724	GO:0034645
Unigene0023724	GO:0051726
Unigene0023724	GO:0022402
Unigene0023724	GO:0042692
Unigene0023724	GO:0006950
Unigene0023724	GO:0044444
Unigene0023724	GO:0045862
Unigene0023728	GO:0003723
Unigene0023728	GO:0043231
Unigene0023728	GO:0043234
Unigene0023728	GO:0034645
Unigene0023728	GO:0006364
Unigene0023728	GO:0010468
Unigene0023728	GO:0003008
Unigene0023728	GO:0043232
Unigene0023733	GO:0044421
Unigene0023733	GO:0019538
Unigene0023733	GO:0046914
Unigene0023733	GO:0008238
Unigene0023733	GO:0043603
Unigene0023733	GO:0031981
Unigene0023739	GO:0048858
Unigene0023739	GO:0043087
Unigene0023739	GO:0046872
Unigene0023739	GO:1902936
Unigene0023741	GO:0012501
Unigene0023741	GO:0031224
Unigene0023741	GO:0000323
Unigene0023741	GO:0000209
Unigene0023741	GO:0046914
Unigene0023741	GO:0019787
Unigene0023741	GO:0005774
Unigene0023741	GO:0070735
Unigene0023741	GO:0070739
Unigene0023747	GO:0031224
Unigene0023747	GO:0007417
Unigene0023747	GO:0043005
Unigene0023747	GO:0031090
Unigene0023747	GO:0043231
Unigene0023747	GO:0044463
Unigene0023748	GO:0008409
Unigene0023748	GO:0000280
Unigene0023748	GO:0003723
Unigene0023748	GO:0043231
Unigene0023748	GO:0006259
Unigene0023748	GO:0005856
Unigene0023748	GO:0090501
Unigene0023748	GO:0008408
Unigene0023748	GO:0000291
Unigene0023748	GO:0007568
Unigene0023748	GO:0010467
Unigene0023748	GO:0016072
Unigene0023748	GO:0036464
Unigene0023748	GO:0016020
Unigene0023751	GO:0014706
Unigene0023751	GO:0043542
Unigene0023751	GO:0050673
Unigene0023755	GO:0010829
Unigene0023755	GO:0005488
Unigene0023755	GO:0043234
Unigene0023755	GO:0014072
Unigene0023755	GO:0006974
Unigene0023755	GO:1902041
Unigene0023755	GO:0044424
Unigene0023756	GO:0031012
Unigene0023756	GO:0070011
Unigene0023757	GO:0070011
Unigene0023757	GO:0044699
Unigene0023757	GO:0019538
Unigene0023757	GO:0031012
Unigene0023759	GO:0006952
Unigene0023759	GO:0016755
Unigene0023759	GO:0031224
Unigene0023759	GO:0009719
Unigene0023759	GO:0006690
Unigene0023759	GO:0006790
Unigene0023759	GO:0006636
Unigene0023759	GO:0005886
Unigene0023765	GO:0015020
Unigene0023765	GO:0005488
Unigene0023765	GO:0043231
Unigene0023765	GO:0019112
Unigene0023765	GO:0031224
Unigene0023765	GO:0035251
Unigene0023765	GO:0033931
Unigene0023765	GO:0006464
Unigene0023765	GO:0008417
Unigene0023765	GO:0035250
Unigene0023765	GO:0000009
Unigene0023766	GO:0031981
Unigene0023768	GO:0008092
Unigene0023768	GO:0007411
Unigene0023768	GO:0045161
Unigene0023768	GO:0031224
Unigene0023768	GO:0033267
Unigene0023768	GO:0016337
Unigene0023768	GO:0031344
Unigene0023768	GO:0033036
Unigene0023768	GO:0050877
Unigene0023770	GO:0033036
Unigene0023770	GO:0007411
Unigene0023770	GO:0048638
Unigene0023770	GO:0045597
Unigene0023770	GO:0008038
Unigene0023770	GO:0022607
Unigene0023770	GO:0008092
Unigene0023770	GO:0016021
Unigene0023770	GO:0050877
Unigene0023770	GO:0016337
Unigene0023770	GO:0031344
Unigene0023770	GO:0033267
Unigene0023770	GO:0048646
Unigene0023770	GO:0044459
Unigene0023770	GO:0045161
Unigene0023770	GO:0016477
Unigene0023771	GO:0007166
Unigene0023771	GO:0005929
Unigene0023771	GO:0032550
Unigene0023771	GO:0021843
Unigene0023771	GO:0009855
Unigene0023771	GO:0003002
Unigene0023771	GO:0003143
Unigene0023771	GO:0000904
Unigene0023771	GO:0009798
Unigene0023771	GO:0031090
Unigene0023771	GO:0042384
Unigene0023771	GO:0035556
Unigene0023781	GO:1902531
Unigene0023781	GO:0031325
Unigene0023781	GO:0001932
Unigene0023781	GO:0006915
Unigene0023781	GO:0044093
Unigene0023781	GO:0048519
Unigene0023781	GO:0050776
Unigene0023781	GO:0042113
Unigene0023781	GO:0002637
Unigene0023781	GO:0046651
Unigene0023781	GO:0006952
Unigene0023781	GO:0002684
Unigene0023781	GO:0044459
Unigene0023781	GO:0042127
Unigene0023781	GO:0050790
Unigene0023781	GO:0005515
Unigene0023781	GO:0001817
Unigene0023781	GO:0065008
Unigene0023781	GO:0048584
Unigene0023781	GO:0010604
Unigene0023781	GO:0051707
Unigene0023781	GO:0006355
Unigene0023781	GO:0005576
Unigene0023783	GO:0006694
Unigene0023783	GO:0050953
Unigene0023783	GO:0001523
Unigene0023783	GO:0033764
Unigene0023783	GO:0044424
Unigene0023787	GO:0006952
Unigene0023787	GO:0031988
Unigene0023787	GO:0006956
Unigene0023787	GO:0006875
Unigene0023791	GO:0031988
Unigene0023791	GO:0006928
Unigene0023791	GO:0032550
Unigene0023791	GO:0000139
Unigene0023791	GO:0022607
Unigene0023791	GO:1902936
Unigene0023791	GO:0005768
Unigene0023791	GO:0030036
Unigene0023791	GO:0042995
Unigene0023791	GO:0003774
Unigene0023791	GO:0003779
Unigene0023791	GO:0015629
Unigene0023791	GO:0048193
Unigene0023795	GO:0032550
Unigene0023810	GO:0033674
Unigene0023810	GO:0030863
Unigene0023810	GO:0032550
Unigene0023810	GO:0070849
Unigene0023810	GO:0017111
Unigene0023810	GO:0042981
Unigene0023810	GO:0043231
Unigene0023810	GO:0044822
Unigene0023810	GO:0008135
Unigene0023810	GO:0044297
Unigene0023810	GO:0031253
Unigene0023810	GO:0010468
Unigene0023810	GO:0031988
Unigene0023810	GO:0051259
Unigene0023810	GO:0034645
Unigene0023810	GO:0043234
Unigene0023810	GO:0044421
Unigene0023810	GO:0019900
Unigene0023810	GO:0019538
Unigene0023811	GO:0010508
Unigene0023811	GO:0005654
Unigene0023811	GO:0006513
Unigene0023811	GO:0031330
Unigene0023811	GO:0006355
Unigene0023811	GO:0000077
Unigene0023811	GO:0033523
Unigene0023811	GO:0030529
Unigene0023811	GO:0001099
Unigene0023813	GO:0030120
Unigene0023813	GO:0030660
Unigene0023813	GO:0005102
Unigene0023813	GO:0007589
Unigene0023813	GO:0048200
Unigene0023813	GO:0003824
Unigene0023813	GO:0015031
Unigene0023813	GO:0044421
Unigene0023814	GO:0034220
Unigene0023814	GO:0007165
Unigene0023814	GO:0016020
Unigene0023814	GO:0030001
Unigene0023814	GO:0005216
Unigene0023833	GO:0001221
Unigene0023833	GO:0000982
Unigene0023833	GO:0006357
Unigene0023833	GO:0043231
Unigene0023833	GO:0006955
Unigene0023833	GO:0030183
Unigene0023833	GO:0048305
Unigene0023833	GO:0021700
Unigene0023833	GO:0000976
Unigene0023837	GO:0044763
Unigene0023837	GO:1901363
Unigene0023837	GO:0032846
Unigene0023837	GO:0006577
Unigene0023837	GO:0061687
Unigene0023837	GO:0015695
Unigene0023837	GO:0015101
Unigene0023837	GO:0003006
Unigene0023837	GO:0007507
Unigene0023837	GO:0010033
Unigene0023837	GO:0015893
Unigene0023837	GO:0015298
Unigene0023837	GO:0031988
Unigene0023837	GO:0008028
Unigene0023837	GO:0007610
Unigene0023837	GO:0051701
Unigene0023837	GO:0006996
Unigene0023837	GO:0019904
Unigene0023837	GO:0015879
Unigene0023837	GO:0044710
Unigene0023837	GO:0036094
Unigene0023837	GO:0005903
Unigene0023837	GO:0016021
Unigene0023837	GO:0044439
Unigene0023837	GO:0097159
Unigene0023837	GO:0019534
Unigene0023837	GO:0005886
Unigene0023837	GO:0046903
Unigene0023839	GO:0044699
Unigene0023859	GO:0005488
Unigene0023865	GO:0000280
Unigene0023865	GO:0003723
Unigene0023865	GO:0016604
Unigene0023865	GO:0046872
Unigene0023865	GO:0043232
Unigene0023865	GO:0005515
Unigene0023874	GO:0030510
Unigene0023874	GO:0005769
Unigene0023874	GO:0051235
Unigene0023874	GO:0060306
Unigene0023874	GO:0001934
Unigene0023874	GO:0043085
Unigene0023874	GO:0043267
Unigene0023874	GO:0009611
Unigene0023874	GO:0019870
Unigene0023874	GO:0009952
Unigene0023874	GO:0031667
Unigene0023874	GO:0032101
Unigene0023874	GO:0045806
Unigene0023874	GO:0033483
Unigene0023874	GO:0002026
Unigene0023874	GO:0042995
Unigene0023874	GO:0071363
Unigene0023874	GO:0031953
Unigene0023874	GO:0007589
Unigene0023874	GO:0008134
Unigene0023874	GO:0043407
Unigene0023874	GO:0009612
Unigene0023874	GO:0030301
Unigene0023874	GO:0055092
Unigene0023874	GO:0051259
Unigene0023874	GO:0019900
Unigene0023874	GO:0007569
Unigene0023874	GO:0010649
Unigene0023874	GO:0007423
Unigene0023874	GO:0043234
Unigene0023874	GO:0048771
Unigene0023874	GO:1901890
Unigene0023874	GO:0043066
Unigene0023874	GO:0031099
Unigene0023874	GO:0003254
Unigene0023874	GO:0030667
Unigene0023874	GO:0031112
Unigene0023874	GO:0097193
Unigene0023874	GO:0010212
Unigene0023874	GO:0008285
Unigene0023874	GO:0015631
Unigene0023874	GO:0031960
Unigene0023874	GO:0008047
Unigene0023874	GO:0007033
Unigene0023874	GO:0044439
Unigene0023874	GO:0001959
Unigene0023874	GO:0044403
Unigene0023874	GO:0060688
Unigene0023874	GO:0014706
Unigene0023874	GO:0033500
Unigene0023874	GO:0055002
Unigene0023874	GO:0016021
Unigene0023874	GO:0003009
Unigene0023874	GO:0098909
Unigene0023874	GO:0007169
Unigene0023874	GO:0001936
Unigene0023874	GO:0060343
Unigene0023874	GO:1901016
Unigene0023874	GO:0042522
Unigene0023874	GO:0032769
Unigene0023874	GO:0032870
Unigene0023874	GO:0010721
Unigene0023874	GO:0072659
Unigene0023874	GO:0048732
Unigene0023874	GO:0046983
Unigene0023874	GO:0010469
Unigene0023874	GO:0032413
Unigene0023874	GO:0030855
Unigene0023874	GO:0043393
Unigene0023874	GO:0072593
Unigene0023874	GO:0031327
Unigene0023874	GO:0002027
Unigene0023874	GO:0045862
Unigene0023874	GO:0043232
Unigene0023874	GO:0010611
Unigene0023874	GO:0098589
Unigene0023874	GO:0030177
Unigene0023874	GO:0001765
Unigene0023874	GO:0038166
Unigene0023874	GO:0010565
Unigene0023874	GO:0090150
Unigene0023874	GO:0002697
Unigene0023874	GO:0030178
Unigene0023874	GO:0031032
Unigene0023874	GO:0019229
Unigene0023874	GO:0000768
Unigene0023874	GO:0010830
Unigene0023874	GO:0005102
Unigene0023874	GO:0010038
Unigene0023874	GO:0031623
Unigene0023874	GO:0051640
Unigene0023874	GO:0032872
Unigene0023874	GO:0008361
Unigene0023874	GO:0031396
Unigene0023874	GO:0044459
Unigene0023874	GO:0031294
Unigene0023874	GO:0097191
Unigene0023874	GO:0005924
Unigene0023874	GO:0000149
Unigene0023874	GO:0007599
Unigene0023874	GO:0010522
Unigene0023874	GO:0006639
Unigene0023874	GO:0032934
Unigene0023876	GO:0030510
Unigene0023876	GO:0005769
Unigene0023876	GO:0051235
Unigene0023876	GO:0060306
Unigene0023876	GO:0001934
Unigene0023876	GO:0043085
Unigene0023876	GO:0043267
Unigene0023876	GO:0009611
Unigene0023876	GO:0019870
Unigene0023876	GO:0009952
Unigene0023876	GO:0031667
Unigene0023876	GO:0032101
Unigene0023876	GO:0045806
Unigene0023876	GO:0033483
Unigene0023876	GO:0002026
Unigene0023876	GO:0042995
Unigene0023876	GO:0071363
Unigene0023876	GO:0031953
Unigene0023876	GO:0007589
Unigene0023876	GO:0008134
Unigene0023876	GO:0043407
Unigene0023876	GO:0009612
Unigene0023876	GO:0030301
Unigene0023876	GO:0055092
Unigene0023876	GO:0051259
Unigene0023876	GO:0019900
Unigene0023876	GO:0007569
Unigene0023876	GO:0010649
Unigene0023876	GO:0007423
Unigene0023876	GO:0043234
Unigene0023876	GO:0048771
Unigene0023876	GO:1901890
Unigene0023876	GO:0043066
Unigene0023876	GO:0031099
Unigene0023876	GO:0003254
Unigene0023876	GO:0030667
Unigene0023876	GO:0031112
Unigene0023876	GO:0097193
Unigene0023876	GO:0010212
Unigene0023876	GO:0008285
Unigene0023876	GO:0015631
Unigene0023876	GO:0031960
Unigene0023876	GO:0008047
Unigene0023876	GO:0007033
Unigene0023876	GO:0044439
Unigene0023876	GO:0001959
Unigene0023876	GO:0044403
Unigene0023876	GO:0060688
Unigene0023876	GO:0014706
Unigene0023876	GO:0033500
Unigene0023876	GO:0055002
Unigene0023876	GO:0016021
Unigene0023876	GO:0003009
Unigene0023876	GO:0098909
Unigene0023876	GO:0007169
Unigene0023876	GO:0001936
Unigene0023876	GO:0060343
Unigene0023876	GO:1901016
Unigene0023876	GO:0042522
Unigene0023876	GO:0032769
Unigene0023876	GO:0032870
Unigene0023876	GO:0010721
Unigene0023876	GO:0072659
Unigene0023876	GO:0048732
Unigene0023876	GO:0046983
Unigene0023876	GO:0010469
Unigene0023876	GO:0032413
Unigene0023876	GO:0030855
Unigene0023876	GO:0043393
Unigene0023876	GO:0072593
Unigene0023876	GO:0031327
Unigene0023876	GO:0002027
Unigene0023876	GO:0045862
Unigene0023876	GO:0043232
Unigene0023876	GO:0010611
Unigene0023876	GO:0098589
Unigene0023876	GO:0030177
Unigene0023876	GO:0001765
Unigene0023876	GO:0038166
Unigene0023876	GO:0010565
Unigene0023876	GO:0090150
Unigene0023876	GO:0002697
Unigene0023876	GO:0030178
Unigene0023876	GO:0031032
Unigene0023876	GO:0019229
Unigene0023876	GO:0000768
Unigene0023876	GO:0010830
Unigene0023876	GO:0005102
Unigene0023876	GO:0010038
Unigene0023876	GO:0031623
Unigene0023876	GO:0051640
Unigene0023876	GO:0032872
Unigene0023876	GO:0008361
Unigene0023876	GO:0031396
Unigene0023876	GO:0044459
Unigene0023876	GO:0031294
Unigene0023876	GO:0097191
Unigene0023876	GO:0005924
Unigene0023876	GO:0000149
Unigene0023876	GO:0007599
Unigene0023876	GO:0010522
Unigene0023876	GO:0006639
Unigene0023876	GO:0032934
Unigene0023877	GO:0007423
Unigene0023877	GO:0005515
Unigene0023877	GO:0043231
Unigene0023877	GO:0003382
Unigene0023877	GO:0007498
Unigene0023877	GO:0001071
Unigene0023877	GO:0006355
Unigene0023877	GO:0003676
Unigene0023877	GO:0009887
Unigene0023877	GO:0030859
Unigene0023877	GO:0009952
Unigene0023877	GO:0007631
Unigene0023877	GO:0050905
Unigene0023879	GO:0016298
Unigene0023879	GO:0008344
Unigene0023879	GO:0006658
Unigene0023879	GO:0006639
Unigene0023879	GO:0008328
Unigene0023879	GO:0009612
Unigene0023883	GO:0044249
Unigene0023883	GO:0006629
Unigene0023883	GO:0006259
Unigene0023883	GO:0043231
Unigene0023883	GO:1901575
Unigene0023883	GO:0044763
Unigene0023883	GO:0004518
Unigene0023883	GO:1901576
Unigene0023883	GO:0016020
Unigene0023883	GO:0016740
Unigene0023892	GO:0031988
Unigene0023892	GO:0048731
Unigene0023892	GO:0043231
Unigene0023892	GO:0006357
Unigene0023892	GO:0005856
Unigene0023892	GO:0007010
Unigene0023892	GO:0032989
Unigene0023892	GO:0003779
Unigene0023892	GO:0030154
Unigene0023894	GO:0042221
Unigene0023894	GO:0006639
Unigene0023894	GO:0051716
Unigene0023894	GO:0034196
Unigene0023894	GO:0005543
Unigene0023894	GO:0010743
Unigene0023894	GO:0006952
Unigene0023894	GO:0055092
Unigene0023894	GO:0016125
Unigene0023894	GO:0055090
Unigene0023894	GO:0032934
Unigene0023894	GO:0019538
Unigene0023894	GO:0031988
Unigene0023894	GO:0055081
Unigene0023894	GO:0034358
Unigene0023894	GO:0006650
Unigene0023894	GO:0006897
Unigene0023894	GO:0051240
Unigene0023894	GO:0002376
Unigene0023894	GO:0001817
Unigene0023894	GO:0034370
Unigene0023894	GO:0015248
Unigene0023894	GO:0032374
Unigene0023894	GO:0009617
Unigene0023895	GO:0003002
Unigene0023895	GO:0030111
Unigene0023895	GO:0005488
Unigene0023895	GO:0009968
Unigene0023898	GO:0005774
Unigene0023898	GO:0032846
Unigene0023898	GO:0006829
Unigene0023898	GO:0051238
Unigene0023898	GO:0072503
Unigene0023898	GO:0016023
Unigene0023898	GO:0031224
Unigene0023898	GO:0005768
Unigene0023898	GO:0046915
Unigene0023901	GO:0008366
Unigene0023901	GO:0005088
Unigene0023901	GO:0051259
Unigene0023901	GO:0043087
Unigene0023901	GO:0005543
Unigene0023901	GO:0030234
Unigene0023901	GO:0019899
Unigene0023901	GO:0046983
Unigene0023901	GO:0031090
Unigene0023901	GO:0006796
Unigene0023901	GO:0042578
Unigene0023901	GO:0044424
Unigene0023908	GO:0097159
Unigene0023908	GO:0043169
Unigene0023914	GO:0031988
Unigene0023914	GO:0034645
Unigene0023914	GO:0005924
Unigene0023914	GO:0015934
Unigene0023914	GO:0030099
Unigene0023914	GO:0010467
Unigene0023914	GO:0005198
Unigene0023917	GO:0043169
Unigene0023917	GO:0043087
Unigene0023917	GO:0048259
Unigene0023917	GO:0030036
Unigene0023917	GO:0005515
Unigene0023917	GO:0032846
Unigene0023917	GO:0044424
Unigene0023923	GO:0005911
Unigene0023923	GO:0043005
Unigene0023923	GO:0007265
Unigene0023923	GO:0031175
Unigene0023923	GO:0034314
Unigene0023923	GO:0030674
Unigene0023923	GO:0048870
Unigene0023923	GO:0031252
Unigene0023923	GO:0003676
Unigene0023923	GO:0019904
Unigene0023923	GO:0006468
Unigene0023923	GO:0001654
Unigene0023923	GO:0043234
Unigene0023923	GO:0017048
Unigene0023923	GO:0043232
Unigene0023923	GO:0044444
Unigene0023923	GO:0044708
Unigene0023923	GO:0044389
Unigene0023925	GO:0006006
Unigene0023925	GO:0032182
Unigene0023925	GO:0008277
Unigene0023925	GO:0006357
Unigene0023925	GO:0051427
Unigene0023925	GO:0031396
Unigene0023925	GO:0043234
Unigene0023925	GO:0009881
Unigene0023925	GO:0043232
Unigene0023925	GO:0051235
Unigene0023925	GO:0036094
Unigene0023925	GO:0000988
Unigene0023925	GO:0019900
Unigene0023925	GO:0006259
Unigene0023925	GO:0043231
Unigene0023925	GO:0043566
Unigene0023925	GO:0009605
Unigene0023925	GO:0035933
Unigene0023925	GO:0000077
Unigene0023925	GO:0033500
Unigene0023925	GO:0000302
Unigene0023925	GO:0003913
Unigene0023925	GO:0007623
Unigene0023925	GO:0043434
Unigene0023925	GO:0033144
Unigene0023925	GO:0000976
Unigene0023925	GO:0009648
Unigene0023925	GO:0006468
Unigene0023929	GO:0043231
Unigene0023929	GO:0043234
Unigene0023929	GO:0046872
Unigene0023929	GO:0043232
Unigene0023929	GO:0008289
Unigene0023929	GO:0048102
Unigene0023929	GO:0008135
Unigene0023930	GO:0046872
Unigene0023930	GO:0043234
Unigene0023930	GO:0019538
Unigene0023930	GO:0008289
Unigene0023930	GO:0034645
Unigene0023930	GO:0043231
Unigene0023930	GO:0031988
Unigene0023930	GO:0010467
Unigene0023930	GO:0044444
Unigene0023930	GO:0051707
Unigene0023930	GO:0008135
Unigene0023955	GO:0033036
Unigene0023955	GO:0031984
Unigene0023955	GO:0005515
Unigene0023955	GO:0005815
Unigene0023955	GO:0030178
Unigene0023955	GO:0006355
Unigene0023955	GO:0016604
Unigene0023955	GO:0035051
Unigene0023955	GO:0010927
Unigene0023955	GO:0044444
Unigene0023956	GO:0008366
Unigene0023956	GO:0006359
Unigene0023956	GO:0043231
Unigene0023956	GO:0003712
Unigene0023956	GO:2000026
Unigene0023956	GO:0010001
Unigene0023956	GO:0005515
Unigene0023964	GO:0044249
Unigene0023964	GO:0012505
Unigene0023964	GO:1901564
Unigene0023964	GO:0006259
Unigene0023964	GO:0016491
Unigene0023964	GO:0043231
Unigene0023964	GO:0044255
Unigene0023964	GO:0005737
Unigene0023964	GO:1901575
Unigene0023964	GO:0004518
Unigene0023964	GO:1901576
Unigene0023964	GO:0005488
Unigene0023964	GO:0016020
Unigene0023964	GO:0016740
Unigene0023966	GO:0044424
Unigene0023966	GO:0050896
Unigene0023966	GO:0009987
Unigene0023967	GO:0044456
Unigene0023967	GO:0097458
Unigene0023967	GO:0016020
Unigene0023967	GO:0001558
Unigene0023967	GO:0051707
Unigene0023967	GO:0043627
Unigene0023967	GO:0006007
Unigene0023967	GO:0006090
Unigene0023967	GO:0044297
Unigene0023967	GO:0031988
Unigene0023967	GO:0046983
Unigene0023967	GO:0006355
Unigene0023967	GO:0046872
Unigene0023967	GO:0016836
Unigene0023967	GO:0042995
Unigene0023967	GO:0003723
Unigene0023967	GO:0044421
Unigene0023967	GO:0044444
Unigene0023973	GO:0051231
Unigene0023973	GO:0005198
Unigene0023973	GO:0043231
Unigene0023973	GO:0006412
Unigene0023973	GO:0015934
Unigene0023973	GO:0044297
Unigene0023973	GO:0043624
Unigene0023973	GO:0000956
Unigene0023973	GO:0031023
Unigene0023973	GO:0032774
Unigene0023973	GO:0048232
Unigene0023973	GO:0003723
Unigene0023973	GO:0016032
Unigene0023973	GO:0003824
Unigene0023973	GO:0006613
Unigene0023974	GO:0005198
Unigene0023974	GO:0043231
Unigene0023974	GO:0006412
Unigene0023974	GO:0015934
Unigene0023974	GO:0043624
Unigene0023974	GO:0000956
Unigene0023974	GO:0032774
Unigene0023974	GO:0048232
Unigene0023974	GO:0003723
Unigene0023974	GO:0016032
Unigene0023974	GO:0003824
Unigene0023974	GO:0006613
Unigene0023975	GO:0005198
Unigene0023975	GO:0043231
Unigene0023975	GO:0006412
Unigene0023975	GO:0015934
Unigene0023975	GO:0043624
Unigene0023975	GO:0000956
Unigene0023975	GO:0032774
Unigene0023975	GO:0048232
Unigene0023975	GO:0003723
Unigene0023975	GO:0016032
Unigene0023975	GO:0003824
Unigene0023975	GO:0006613
Unigene0023976	GO:0005198
Unigene0023976	GO:0043231
Unigene0023976	GO:0006412
Unigene0023976	GO:0015934
Unigene0023976	GO:0043624
Unigene0023976	GO:0000956
Unigene0023976	GO:0032774
Unigene0023976	GO:0048232
Unigene0023976	GO:0003723
Unigene0023976	GO:0016032
Unigene0023976	GO:0003824
Unigene0023976	GO:0006613
Unigene0023978	GO:0043231
Unigene0023978	GO:0000209
Unigene0023978	GO:0046914
Unigene0023978	GO:0004842
Unigene0023978	GO:0070735
Unigene0023978	GO:0070739
Unigene0023978	GO:0044444
Unigene0023978	GO:0097367
Unigene0023978	GO:0030177
Unigene0023979	GO:0046914
Unigene0023979	GO:0006259
Unigene0023987	GO:0003824
Unigene0023988	GO:0006814
Unigene0023988	GO:0043231
Unigene0023988	GO:0031224
Unigene0023988	GO:0005451
Unigene0023988	GO:0030641
Unigene0023988	GO:0034220
Unigene0023988	GO:0015992
Unigene0023989	GO:0006814
Unigene0023989	GO:0043231
Unigene0023989	GO:0031224
Unigene0023989	GO:0031090
Unigene0023989	GO:0005451
Unigene0023989	GO:0030641
Unigene0023989	GO:0034220
Unigene0023989	GO:0015992
Unigene0023991	GO:0003401
Unigene0023991	GO:0009611
Unigene0023991	GO:0005198
Unigene0023991	GO:0006029
Unigene0023991	GO:0016023
Unigene0023991	GO:0014706
Unigene0023991	GO:0097367
Unigene0023991	GO:0006027
Unigene0023991	GO:0044431
Unigene0023991	GO:0005581
Unigene0023991	GO:0022411
Unigene0023991	GO:0048513
Unigene0023991	GO:0044702
Unigene0023991	GO:0006024
Unigene0023991	GO:0005775
Unigene0023991	GO:0018149
Unigene0023991	GO:0006790
Unigene0023991	GO:0003723
Unigene0023991	GO:0032403
Unigene0023991	GO:0044421
Unigene0023991	GO:0043062
Unigene0023991	GO:0002237
Unigene0023991	GO:0010506
Unigene0023991	GO:0031012
Unigene0023994	GO:0015980
Unigene0023994	GO:0031981
Unigene0023994	GO:0030818
Unigene0023994	GO:0006979
Unigene0023994	GO:0043627
Unigene0023994	GO:0007409
Unigene0023994	GO:0071621
Unigene0023994	GO:0006875
Unigene0023994	GO:0045765
Unigene0023994	GO:0044089
Unigene0023994	GO:0010543
Unigene0023994	GO:0043407
Unigene0023994	GO:0038127
Unigene0023994	GO:0050708
Unigene0023994	GO:0044708
Unigene0023994	GO:0034097
Unigene0023994	GO:0097305
Unigene0023994	GO:0043066
Unigene0023994	GO:0009743
Unigene0023994	GO:0004697
Unigene0023994	GO:0008284
Unigene0023994	GO:0008277
Unigene0023994	GO:0060170
Unigene0023994	GO:0031513
Unigene0023994	GO:0046914
Unigene0023994	GO:0000087
Unigene0023994	GO:0002934
Unigene0023994	GO:0007267
Unigene0023994	GO:0002763
Unigene0023994	GO:0008016
Unigene0023994	GO:0035184
Unigene0023994	GO:0043062
Unigene0023994	GO:0010595
Unigene0023994	GO:0045762
Unigene0023994	GO:0043005
Unigene0023994	GO:0001936
Unigene0023994	GO:0002833
Unigene0023994	GO:0007602
Unigene0023994	GO:0032991
Unigene0023994	GO:0007155
Unigene0023994	GO:0006417
Unigene0023994	GO:0018105
Unigene0023994	GO:0010829
Unigene0023994	GO:0010611
Unigene0023994	GO:0031349
Unigene0023994	GO:0017157
Unigene0023994	GO:0035405
Unigene0023994	GO:0007346
Unigene0023994	GO:0006898
Unigene0023994	GO:0043410
Unigene0023994	GO:0044444
Unigene0023994	GO:0050927
Unigene0023994	GO:0044297
Unigene0023994	GO:0005515
Unigene0023994	GO:0031988
Unigene0023994	GO:0032550
Unigene0023994	GO:0010863
Unigene0023995	GO:0043231
Unigene0023995	GO:0043234
Unigene0023995	GO:0010039
Unigene0023995	GO:0046916
Unigene0023995	GO:0097286
Unigene0023995	GO:0044444
Unigene0023995	GO:0005506
Unigene0023995	GO:0044707
Unigene0024012	GO:0043231
Unigene0024012	GO:0032816
Unigene0024012	GO:0051235
Unigene0024012	GO:0019902
Unigene0024012	GO:0001912
Unigene0024012	GO:0042102
Unigene0024012	GO:0006357
Unigene0024012	GO:0002237
Unigene0024012	GO:0070849
Unigene0024012	GO:0000982
Unigene0024012	GO:0043648
Unigene0024012	GO:0072338
Unigene0024012	GO:0007589
Unigene0024012	GO:0019216
Unigene0024012	GO:0006790
Unigene0024012	GO:0043566
Unigene0024012	GO:0045136
Unigene0024012	GO:0034097
Unigene0024012	GO:0097305
Unigene0024012	GO:0045582
Unigene0024012	GO:0007166
Unigene0024012	GO:0002526
Unigene0024012	GO:0097529
Unigene0024012	GO:0044703
Unigene0024012	GO:0006575
Unigene0024012	GO:0048537
Unigene0024012	GO:0032845
Unigene0024012	GO:0008207
Unigene0024012	GO:0048732
Unigene0024012	GO:0040014
Unigene0024012	GO:0032743
Unigene0024012	GO:0000977
Unigene0024012	GO:0072350
Unigene0024012	GO:0009755
Unigene0024012	GO:0031349
Unigene0024012	GO:0009081
Unigene0024012	GO:0007259
Unigene0024012	GO:0007346
Unigene0024012	GO:0044444
Unigene0024012	GO:0042981
Unigene0024012	GO:0002260
Unigene0024012	GO:0022602
Unigene0024012	GO:0060089
Unigene0024012	GO:0032787
Unigene0024012	GO:0045577
Unigene0024014	GO:0031224
Unigene0024014	GO:0004888
Unigene0024014	GO:0007166
Unigene0024027	GO:0022610
Unigene0024027	GO:0031224
Unigene0024028	GO:0007599
Unigene0024028	GO:0009725
Unigene0024028	GO:0003006
Unigene0024028	GO:0042476
Unigene0024028	GO:0046683
Unigene0024028	GO:0006612
Unigene0024028	GO:0022411
Unigene0024028	GO:0048770
Unigene0024028	GO:0005924
Unigene0024028	GO:0030667
Unigene0024028	GO:0098589
Unigene0024028	GO:0010038
[truncated: 206,612 more rows]
