# Supplementary material for: Transcriptomic and proteomic analyses provide insights into the adaptive responses to the combined impact of salinity and alkalinity in Gymnocypris przewalskii
Source: Bioresour Bioprocess. 2022 Sep 26;9(1):104. doi: 10.1186/s40643-022-00589-1 (PMC10992934; doi:10.1186/s40643-022-00589-1)
Supplement: Supplementary file 3 — Additional file 3: Background genelist for KEGG analyses. [file 40643_2022_589_MOESM3_ESM.kopath]

###version 4.0
Unigene0000001
Unigene0000002	K04577	04080,04270
Unigene0000003
Unigene0000004
Unigene0000005
Unigene0000006
Unigene0000007
Unigene0000008
Unigene0000009	K12311	00511,04142
Unigene0000010
Unigene0000011
Unigene0000012
Unigene0000013	K09507	04141,05164
Unigene0000014
Unigene0000015
Unigene0000016
Unigene0000017
Unigene0000018
Unigene0000019	K09228	05168
Unigene0000020
Unigene0000021
Unigene0000022
Unigene0000023
Unigene0000024
Unigene0000025
Unigene0000026
Unigene0000027
Unigene0000028
Unigene0000029
Unigene0000030	K06752	04145,04514,04612,04640,04658,04659,04672,04940,05140,05145,05150,05152,05164,05166,05168,05169,05310,05320,05321,05322,05323,05330,05332,05416
Unigene0000031
Unigene0000032
Unigene0000033	K06482	04151,04510,04512,04640,04810,05165,05200,05222,05410,05412,05414
Unigene0000034
Unigene0000035
Unigene0000036
Unigene0000037
Unigene0000038
Unigene0000039
Unigene0000040
Unigene0000041
Unigene0000042	K01835	00010,00030,00052,00230,00500,00520,01100
Unigene0000043
Unigene0000044
Unigene0000045
Unigene0000046
Unigene0000047
Unigene0000048
Unigene0000049
Unigene0000050
Unigene0000051
Unigene0000052
Unigene0000053	K04498	04024,04066,04068,04110,04310,04330,04350,04520,04630,04720,04916,04919,04922,04935,05016,05152,05161,05164,05165,05166,05167,05200,05203,05206,05211,05215
Unigene0000054
Unigene0000055
Unigene0000056
Unigene0000057
Unigene0000058	K00476	04020,04260
Unigene0000059
Unigene0000060
Unigene0000061
Unigene0000062
Unigene0000063
Unigene0000064	K17608	04013
Unigene0000065	K02580	01523,04010,04014,04024,04062,04064,04066,04071,04151,04210,04211,04218,04380,04620,04621,04622,04623,04624,04625,04657,04658,04659,04660,04662,04668,04722,04917,04920,04926,04931,04932,04933,05010,05030,05120,05130,05131,05132,05133,05134,05135,05140,05142,05145,05146,05152,05160,05161,05162,05163,05164,05165,05166,05167,05168,05169,05170,05200,05202,05203,05206,05212,05215,05220,05221,05222,05235,05321,05418
Unigene0000066
Unigene0000067
Unigene0000068	K09228	05168
Unigene0000069
Unigene0000070
Unigene0000071
Unigene0000072
Unigene0000073
Unigene0000074
Unigene0000075	K12484	04144
Unigene0000076
Unigene0000077
Unigene0000078
Unigene0000079
Unigene0000080
Unigene0000081
Unigene0000082
Unigene0000083	K06058	04330
Unigene0000084
Unigene0000085
Unigene0000086
Unigene0000087
Unigene0000088	K05691	04390,04520,04670,05100,05200,05213,05226,05412
Unigene0000089
Unigene0000090
Unigene0000091	K06710	04514,04672
Unigene0000092
Unigene0000093
Unigene0000094
Unigene0000095
Unigene0000096
Unigene0000097
Unigene0000098
Unigene0000099
Unigene0000100
Unigene0000101	K05646	02010
Unigene0000102
Unigene0000103	K06255	04512,05161,05205
Unigene0000104	K10412	05016
Unigene0000105
Unigene0000106
Unigene0000107
Unigene0000108	K06746	04514
Unigene0000109	K08268	04066,04137,04140,04212,04361,04659,04919,05167,05200,05205,05211,05230,05231,05235
Unigene0000110	K06030	04137,04214,04621
Unigene0000111	K18081	00562,01100,04070
Unigene0000112
Unigene0000113
Unigene0000114	K05111	04360
Unigene0000115	K12880	03013,03040
Unigene0000116
Unigene0000117
Unigene0000118
Unigene0000119
Unigene0000120	K09228	05168
Unigene0000121	K09228	05168
Unigene0000122
Unigene0000123	K06087	04514,04530,04670,05130,05160
Unigene0000124	K20894	04217,04621,05131
Unigene0000125
Unigene0000126
Unigene0000127
Unigene0000128
Unigene0000129
Unigene0000130
Unigene0000131
Unigene0000132
Unigene0000133
Unigene0000134
Unigene0000135	K04386	04010,04060,04064,04380,04640,04659,04750,05130,05131,05146,05163,05166,05418
Unigene0000136
Unigene0000137
Unigene0000138	K16529	04928,05163
Unigene0000139
Unigene0000140
Unigene0000141
Unigene0000142	K00461	00590,01100,04664,04726,04913,05145
Unigene0000143	K08171	04973
Unigene0000144
Unigene0000145	K04420	04010,04540,04912
Unigene0000146
Unigene0000147
Unigene0000148
Unigene0000149
Unigene0000150
Unigene0000151
Unigene0000152
Unigene0000153
Unigene0000154
Unigene0000155
Unigene0000156
Unigene0000157
Unigene0000158	K05152	04060,04061,05168
Unigene0000159
Unigene0000160
Unigene0000161
Unigene0000162
Unigene0000163	K04515	04012,04020,04024,04066,04114,04217,04261,04310,04360,04713,04720,04722,04725,04728,04740,04745,04750,04911,04912,04916,04921,04922,04925,04934,04971,05031,05152,05200,05205,05214
Unigene0000164
Unigene0000165
Unigene0000166
Unigene0000167
Unigene0000168
Unigene0000169	K03985	04610,05205
Unigene0000170
Unigene0000171
Unigene0000172	K06081	04514,04520,05168
Unigene0000173
Unigene0000174
Unigene0000175
Unigene0000176	K11427	00310,01100,05202
Unigene0000177
Unigene0000178
Unigene0000179
Unigene0000180	K13596	04060,04350,04550,05418
Unigene0000181
Unigene0000182
Unigene0000183
Unigene0000184
Unigene0000185
Unigene0000186
Unigene0000187
Unigene0000188	K12741	03040
Unigene0000189
Unigene0000190
Unigene0000191	K07374	04145,04210,04530,04540,05010,05016,05130
Unigene0000192
Unigene0000193
Unigene0000194
Unigene0000195
Unigene0000196
Unigene0000197
Unigene0000198
Unigene0000199
Unigene0000200
Unigene0000201
Unigene0000202
Unigene0000203	K06460	04640
Unigene0000204
Unigene0000205
Unigene0000206	K06751	04144,04145,04218,04514,04612,04940,05163,05165,05166,05167,05168,05169,05170,05203,05320,05330,05332,05416
Unigene0000207
Unigene0000208	K06087	04514,04530,04670,05130,05160
Unigene0000209
Unigene0000210
Unigene0000211	K01490	00230,01100
Unigene0000212
Unigene0000213
Unigene0000214
Unigene0000215
Unigene0000216	K06752	04145,04514,04612,04640,04658,04659,04672,04940,05140,05145,05150,05152,05164,05166,05168,05169,05310,05320,05321,05322,05323,05330,05332,05416
Unigene0000217
Unigene0000218
Unigene0000219
Unigene0000220
Unigene0000221
Unigene0000222
Unigene0000223
Unigene0000224
Unigene0000225
Unigene0000226
Unigene0000227	K08449	04270
Unigene0000228	K04692	01521,04062,04066,04068,04217,04550,04630,04659,04917,04920,04931,04933,04935,05145,05160,05161,05162,05163,05167,05169,05200,05203,05205,05206,05212,05221,05223,05235,05321
Unigene0000229
Unigene0000230
Unigene0000231	K02583	04010,04014,04015,04060,04151,04215,04722,05202
Unigene0000232
Unigene0000233
Unigene0000234
Unigene0000235
Unigene0000236
Unigene0000237
Unigene0000238
Unigene0000239
Unigene0000240
Unigene0000241	K05929	00564
Unigene0000242
Unigene0000243
Unigene0000244
Unigene0000245	K13088	04152,04657
Unigene0000246
Unigene0000247
Unigene0000248	K19029	00051,01100,04152,04919
Unigene0000249
Unigene0000250
Unigene0000251
Unigene0000252
Unigene0000253
Unigene0000254	K04636	04020,05142,05146
Unigene0000255
Unigene0000256
Unigene0000257
Unigene0000258
Unigene0000259
Unigene0000260
Unigene0000261
Unigene0000262
Unigene0000263
Unigene0000264
Unigene0000265
Unigene0000266	K06751	04144,04145,04218,04514,04612,04940,05163,05165,05166,05167,05168,05169,05170,05203,05320,05330,05332,05416
Unigene0000267	K04376	04010,05166,05202
Unigene0000268
Unigene0000269
Unigene0000270	K03036	03050,05169
Unigene0000271
Unigene0000272
Unigene0000273
Unigene0000274	K16186	04140,04150,05131
Unigene0000275
Unigene0000276
Unigene0000277
Unigene0000278
Unigene0000279
Unigene0000280
Unigene0000281	K08878	05200,05220
Unigene0000282
Unigene0000283	K19662	01521,04010,04012,04014,04015,04020,04062,04064,04066,04070,04071,04150,04270,04310,04370,04510,04540,04650,04662,04666,04670,04713,04720,04723,04724,04725,04726,04727,04728,04730,04750,04911,04912,04916,04918,04919,04921,04925,04928,04929,04931,04933,04935,04960,04961,04970,04971,04972,04973,05017,05031,05032,05140,05143,05146,05161,05163,05164,05170,05200,05205,05206,05214,05223,05225,05231
Unigene0000284
Unigene0000285
Unigene0000286
Unigene0000287
Unigene0000288	K05294	00563,01100
Unigene0000289
Unigene0000290
Unigene0000291
Unigene0000292
Unigene0000293
Unigene0000294	K01619	00030,01100
Unigene0000295
Unigene0000296
Unigene0000297	K04856	04010,04020,04713,04925,04927,04929,04934
Unigene0000298
Unigene0000299
Unigene0000300	K21247	04140
Unigene0000301
Unigene0000302
Unigene0000303
Unigene0000304
Unigene0000305
Unigene0000306	K14685	04216,04978
Unigene0000307
Unigene0000308
Unigene0000309
Unigene0000310
Unigene0000311
Unigene0000312	K08836	04114
Unigene0000313
Unigene0000314
Unigene0000315
Unigene0000316
Unigene0000317
Unigene0000318
Unigene0000319
Unigene0000320	K21776	04218
Unigene0000321
Unigene0000322	K10484	03460
Unigene0000323	K22544	05170
Unigene0000324	K22544	05170
Unigene0000325
Unigene0000326
Unigene0000327
Unigene0000328
Unigene0000329
Unigene0000330
Unigene0000331
Unigene0000332
Unigene0000333	K04646	04142,04144,04721,04961,05016,05100
Unigene0000334	K04646	04142,04144,04721,04961,05016,05100
Unigene0000335
Unigene0000336
Unigene0000337
Unigene0000338
Unigene0000339
Unigene0000340
Unigene0000341
Unigene0000342
Unigene0000343
Unigene0000344
Unigene0000345
Unigene0000346
Unigene0000347
Unigene0000348
Unigene0000349
Unigene0000350
Unigene0000351
Unigene0000352
Unigene0000353
Unigene0000354
Unigene0000355
Unigene0000356
Unigene0000357
Unigene0000358
Unigene0000359	K06461	04015,04145,04514,04610,04640,04670,04810,05133,05134,05140,05146,05150,05152,05202,05221
Unigene0000360
Unigene0000361
Unigene0000362	K00002	00010,00040,00561,01100
Unigene0000363
Unigene0000364
Unigene0000365
Unigene0000366
Unigene0000367
Unigene0000368
Unigene0000369
Unigene0000370
Unigene0000371
Unigene0000372	K05152	04060,04061,05168
Unigene0000373
Unigene0000374
Unigene0000375
Unigene0000376	K05547	04080,04919
Unigene0000377
Unigene0000378
Unigene0000379
Unigene0000380
Unigene0000381	K06751	04144,04145,04218,04514,04612,04940,05163,05165,05166,05167,05168,05169,05170,05203,05320,05330,05332,05416
Unigene0000382
Unigene0000383	K12314	04260,04261,05410,05414
Unigene0000384	K12314	04260,04261,05410,05414
Unigene0000385
Unigene0000386
Unigene0000387	K02727	03050
Unigene0000388	K00911	00562,01100,04020,04070
Unigene0000389
Unigene0000390
Unigene0000391
Unigene0000392
Unigene0000393
Unigene0000394
Unigene0000395	K05641	02010,04975,04979
Unigene0000396
Unigene0000397
Unigene0000398
Unigene0000399
Unigene0000400	K01080	00561,00564,00565,00600,01100,04072,04666,04975,05231
Unigene0000401
Unigene0000402
Unigene0000403
Unigene0000404
Unigene0000405
Unigene0000406
Unigene0000407
Unigene0000408
Unigene0000409
Unigene0000410
Unigene0000411
Unigene0000412
Unigene0000413
Unigene0000414	K00616	00030,01100,01200,01230
Unigene0000415
Unigene0000416
Unigene0000417
Unigene0000418
Unigene0000419
Unigene0000420
Unigene0000421
Unigene0000422
Unigene0000423	K11095	03040
Unigene0000424
Unigene0000425
Unigene0000426
Unigene0000427
Unigene0000428
Unigene0000429	K10160	04064,04066,04145,04151,04217,04620,04621,05130,05131,05132,05133,05134,05135,05140,05142,05144,05145,05146,05152,05161,05162,05164,05170,05205,05235,05321,05323
Unigene0000430	K08527	04659,04915,05200,05202,05221
Unigene0000431
Unigene0000432
Unigene0000433	K00621	00520,01100
Unigene0000434	K00019	00072,00650,01100
Unigene0000435
Unigene0000436
Unigene0000437	K11421	00310,01100,04550
Unigene0000438
Unigene0000439
Unigene0000440
Unigene0000441
Unigene0000442
Unigene0000443
Unigene0000444
Unigene0000445
Unigene0000446
Unigene0000447
Unigene0000448
Unigene0000449
Unigene0000450
Unigene0000451
Unigene0000452	K16186	04140,04150,05131
Unigene0000453
Unigene0000454
Unigene0000455
Unigene0000456
Unigene0000457	K16529	04928,05163
Unigene0000458	K08424	04024,04911
Unigene0000459
Unigene0000460
Unigene0000461
Unigene0000462
Unigene0000463
Unigene0000464
Unigene0000465
Unigene0000466
Unigene0000467
Unigene0000468
Unigene0000469
Unigene0000470
Unigene0000471
Unigene0000472
Unigene0000473
Unigene0000474
Unigene0000475
Unigene0000476
Unigene0000477
Unigene0000478
Unigene0000479
Unigene0000480
Unigene0000481
Unigene0000482
Unigene0000483
Unigene0000484
Unigene0000485
Unigene0000486
Unigene0000487	K09105	04137,05202,05211
Unigene0000488
Unigene0000489
Unigene0000490
Unigene0000491	K06752	04145,04514,04612,04640,04658,04659,04672,04940,05140,05145,05150,05152,05164,05166,05168,05169,05310,05320,05321,05322,05323,05330,05332,05416
Unigene0000492
Unigene0000493
Unigene0000494
Unigene0000495
Unigene0000496
Unigene0000497	K00953	00740,01100
Unigene0000498	K07178	03008
Unigene0000499
Unigene0000500
Unigene0000501
Unigene0000502	K02927	03010
Unigene0000503
Unigene0000504	K12399	04142
Unigene0000505
Unigene0000506	K09228	05168
Unigene0000507	K00318	00330,01100
Unigene0000508
Unigene0000509
Unigene0000510
Unigene0000511
Unigene0000512
Unigene0000513	K09525	04141
Unigene0000514
Unigene0000515
Unigene0000516
Unigene0000517	K00850	00010,00030,00051,00052,01100,01200,01230,03018,04066,04152,04922,05230
Unigene0000518
Unigene0000519
Unigene0000520
Unigene0000521
Unigene0000522
Unigene0000523
Unigene0000524
Unigene0000525
Unigene0000526
Unigene0000527
Unigene0000528
Unigene0000529
Unigene0000530
Unigene0000531
Unigene0000532	K16529	04928,05163
Unigene0000533
Unigene0000534
Unigene0000535
Unigene0000536	K00654	00600,01100,04071
Unigene0000537
Unigene0000538	K17767	04934
Unigene0000539	K10865	03440,03450,04218
Unigene0000540
Unigene0000541
Unigene0000542	K08114	05120
Unigene0000543
Unigene0000544
Unigene0000545
Unigene0000546
Unigene0000547
Unigene0000548
Unigene0000549
Unigene0000550
Unigene0000551
Unigene0000552
Unigene0000553
Unigene0000554
Unigene0000555
Unigene0000556
Unigene0000557
Unigene0000558
Unigene0000559
Unigene0000560
Unigene0000561
Unigene0000562	K05655	02010
Unigene0000563	K09228	05168
Unigene0000564
Unigene0000565
Unigene0000566
Unigene0000567	K00844	00010,00051,00052,00500,00520,00524,01100,01200,04066,04910,04930,04973,05131,05230
Unigene0000568
Unigene0000569
Unigene0000570
Unigene0000571
Unigene0000572	K09228	05168
Unigene0000573
Unigene0000574
Unigene0000575
Unigene0000576
Unigene0000577
Unigene0000578
Unigene0000579
Unigene0000580
Unigene0000581	K09228	05168
Unigene0000582	K00850	00010,00030,00051,00052,01100,01200,01230,03018,04066,04152,04922,05230
Unigene0000583
Unigene0000584	K11593	04361
Unigene0000585
Unigene0000586
Unigene0000587
Unigene0000588
Unigene0000589
Unigene0000590
Unigene0000591
Unigene0000592	K05703	04071,04072,04360,04380,04510,04520,04611,04650,04660,04664,04725,05020,05130,05416
Unigene0000593	K09228	05168
Unigene0000594
Unigene0000595
Unigene0000596
Unigene0000597
Unigene0000598
Unigene0000599
Unigene0000600
Unigene0000601	K08231	04919
Unigene0000602
Unigene0000603
Unigene0000604
Unigene0000605
Unigene0000606
Unigene0000607
Unigene0000608
Unigene0000609
Unigene0000610
Unigene0000611
Unigene0000612	K09228	05168
Unigene0000613
Unigene0000614	K09228	05168
Unigene0000615
Unigene0000616
Unigene0000617
Unigene0000618
Unigene0000619
Unigene0000620
Unigene0000621
Unigene0000622
Unigene0000623
Unigene0000624
Unigene0000625
Unigene0000626
Unigene0000627
Unigene0000628
Unigene0000629
Unigene0000630
Unigene0000631
Unigene0000632
Unigene0000633
Unigene0000634
Unigene0000635
Unigene0000636
Unigene0000637
Unigene0000638
Unigene0000639
Unigene0000640
Unigene0000641
Unigene0000642
Unigene0000643
Unigene0000644
Unigene0000645
Unigene0000646	K05655	02010
Unigene0000647
Unigene0000648
Unigene0000649
Unigene0000650
Unigene0000651
Unigene0000652
Unigene0000653
Unigene0000654
Unigene0000655
Unigene0000656
Unigene0000657
Unigene0000658
Unigene0000659
Unigene0000660
Unigene0000661
Unigene0000662
Unigene0000663
Unigene0000664
Unigene0000665
Unigene0000666
Unigene0000667
Unigene0000668
Unigene0000669
Unigene0000670
Unigene0000671
Unigene0000672
Unigene0000673
Unigene0000674
Unigene0000675
Unigene0000676
Unigene0000677
Unigene0000678
Unigene0000679
Unigene0000680
Unigene0000681
Unigene0000682
Unigene0000683
Unigene0000684	K04871	04010,04260,04261,04921,05410,05412,05414
Unigene0000685
Unigene0000686
Unigene0000687
Unigene0000688	K16342	00564,00565,00590,00591,00592,01100,04010,04014,04072,04217,04270,04370,04611,04664,04666,04724,04726,04730,04750,04912,04913,04921,05231
Unigene0000689
Unigene0000690
Unigene0000691
Unigene0000692	K10579	04120
Unigene0000693	K08114	05120
Unigene0000694
Unigene0000695
Unigene0000696
Unigene0000697
Unigene0000698
Unigene0000699
Unigene0000700
Unigene0000701
Unigene0000702
Unigene0000703
Unigene0000704
Unigene0000705
Unigene0000706
Unigene0000707
Unigene0000708
Unigene0000709
Unigene0000710
Unigene0000711
Unigene0000712
Unigene0000713
Unigene0000714
Unigene0000715
Unigene0000716
Unigene0000717
Unigene0000718
Unigene0000719	K03952	00190,01100,04714,04723,04932,05010,05012,05016
Unigene0000720
Unigene0000721
Unigene0000722
Unigene0000723	K02881	03010
Unigene0000724
Unigene0000725
Unigene0000726	K09228	05168
Unigene0000727
Unigene0000728
Unigene0000729
Unigene0000730
Unigene0000731	K21124	04218,04657
Unigene0000732
Unigene0000733
Unigene0000734
Unigene0000735
Unigene0000736
Unigene0000737
Unigene0000738	K01836	00520,01100
Unigene0000739
Unigene0000740
Unigene0000741
Unigene0000742
Unigene0000743
Unigene0000744
Unigene0000745	K08826	04218
Unigene0000746
Unigene0000747
Unigene0000748
Unigene0000749
Unigene0000750
Unigene0000751
Unigene0000752
Unigene0000753
Unigene0000754	K11406	04371,05034,05203,05206
Unigene0000755
Unigene0000756
Unigene0000757
Unigene0000758
Unigene0000759
Unigene0000760
Unigene0000761
Unigene0000762
Unigene0000763
Unigene0000764	K12800	04217,04621,04625,05130,05131,05132,05133,05135,05164
Unigene0000765
Unigene0000766	K02148	00190,01100,04145,04150,04721,04966,05110,05120,05165,05323
Unigene0000767
Unigene0000768	K09228	05168
Unigene0000769
Unigene0000770
Unigene0000771
Unigene0000772
Unigene0000773
Unigene0000774
Unigene0000775
Unigene0000776	K20909	04621
Unigene0000777
Unigene0000778
Unigene0000779
Unigene0000780
Unigene0000781
Unigene0000782
Unigene0000783
Unigene0000784
Unigene0000785
Unigene0000786	K12800	04217,04621,04625,05130,05131,05132,05133,05135,05164
Unigene0000787
Unigene0000788
Unigene0000789
Unigene0000790
Unigene0000791	K06492	04514,05169
Unigene0000792
Unigene0000793
Unigene0000794	K06106	04530,05100,05130,05131,05205
Unigene0000795
Unigene0000796	K04675	04060,04350,04550,05418
Unigene0000797
Unigene0000798	K17305	04979
Unigene0000799
Unigene0000800
Unigene0000801
Unigene0000802
Unigene0000803
Unigene0000804
Unigene0000805
Unigene0000806
Unigene0000807
Unigene0000808
Unigene0000809	K04429	04010
Unigene0000810
Unigene0000811
Unigene0000812
Unigene0000813
Unigene0000814
Unigene0000815
Unigene0000816
Unigene0000817	K09228	05168
Unigene0000818	K09228	05168
Unigene0000819
Unigene0000820
Unigene0000821	K06560	04145,05152
Unigene0000822
Unigene0000823
Unigene0000824
Unigene0000825
Unigene0000826
Unigene0000827
Unigene0000828
Unigene0000829	K09228	05168
Unigene0000830
Unigene0000831
Unigene0000832	K11420	00310,01100,04211
Unigene0000833	K16065	04064,04120,04630,05418
Unigene0000834
Unigene0000835	K16340	04151
Unigene0000836	K05655	02010
Unigene0000837
Unigene0000838	K01379	04071,04140,04142,04210,04915,05152
Unigene0000839
Unigene0000840
Unigene0000841
Unigene0000842
Unigene0000843
Unigene0000844
Unigene0000845
Unigene0000846	K08846	04621,04722,05131,05132,05152
Unigene0000847
Unigene0000848
Unigene0000849
Unigene0000850	K11593	04361
Unigene0000851	K04445	04010,04261,04668,04713,04722,05131,05200,05206,05219
Unigene0000852
Unigene0000853
Unigene0000854
Unigene0000855
Unigene0000856	K16529	04928,05163
Unigene0000857	K09228	05168
Unigene0000858	K05655	02010
Unigene0000859
Unigene0000860
Unigene0000861
Unigene0000862
Unigene0000863
Unigene0000864
Unigene0000865	K14561	03008
Unigene0000866	K09228	05168
Unigene0000867
Unigene0000868
Unigene0000869
Unigene0000870
Unigene0000871
Unigene0000872
Unigene0000873
Unigene0000874
Unigene0000875
Unigene0000876
Unigene0000877
Unigene0000878
Unigene0000879	K09228	05168
Unigene0000880	K09228	05168
Unigene0000881	K09228	05168
Unigene0000882
Unigene0000883
Unigene0000884
Unigene0000885
Unigene0000886
Unigene0000887
Unigene0000888
Unigene0000889	K09448	04390,04391,04392
Unigene0000890
Unigene0000891
Unigene0000892
Unigene0000893
Unigene0000894
Unigene0000895	K10789	00983,04145,05202,05221
Unigene0000896
Unigene0000897
Unigene0000898
Unigene0000899	K23480	04361
Unigene0000900
Unigene0000901
Unigene0000902
Unigene0000903
Unigene0000904
Unigene0000905
Unigene0000906
Unigene0000907
Unigene0000908
Unigene0000909
Unigene0000910
Unigene0000911
Unigene0000912
Unigene0000913
Unigene0000914
Unigene0000915
Unigene0000916	K09228	05168
Unigene0000917
Unigene0000918
Unigene0000919
Unigene0000920
Unigene0000921	K11406	04371,05034,05203,05206
Unigene0000922
Unigene0000923	K11824	04144,04721,04961,05016
Unigene0000924
Unigene0000925
Unigene0000926
Unigene0000927
Unigene0000928
Unigene0000929
Unigene0000930
Unigene0000931
Unigene0000932
Unigene0000933
Unigene0000934
Unigene0000935	K09228	05168
Unigene0000936	K09228	05168
Unigene0000937	K09228	05168
Unigene0000938
Unigene0000939	K04670	04060,04350,04550,05418
Unigene0000940
Unigene0000941
Unigene0000942
Unigene0000943
Unigene0000944	K09228	05168
Unigene0000945
Unigene0000946
Unigene0000947
Unigene0000948
Unigene0000949
Unigene0000950
Unigene0000951
Unigene0000952
Unigene0000953
Unigene0000954
Unigene0000955
Unigene0000956
Unigene0000957
Unigene0000958
Unigene0000959
Unigene0000960
Unigene0000961
Unigene0000962
Unigene0000963
Unigene0000964
Unigene0000965
Unigene0000966
Unigene0000967
Unigene0000968	K16332	04068,04110,04151,04218,05165,05203
Unigene0000969	K12493	04144
Unigene0000970
Unigene0000971	K06770	04514
Unigene0000972
Unigene0000973
Unigene0000974
Unigene0000975
Unigene0000976
Unigene0000977	K19882	04310
Unigene0000978
Unigene0000979
Unigene0000980	K07198	04068,04140,04150,04151,04152,04211,04213,04361,04371,04530,04710,04714,04910,04920,04921,04922,04931,04932,05410,05418
Unigene0000981
Unigene0000982
Unigene0000983
Unigene0000984	K04961	04020,04371,04713,04730,04921,05017
Unigene0000985
Unigene0000986
Unigene0000987
Unigene0000988	K01122	00565
Unigene0000989	K02091	04110,04115,04151,04218,04934,05160,05162,05163,05164,05165,05167,05169,05200,05203,05206,05212,05214,05218,05220,05222,05223,05224,05225
Unigene0000990	K08114	05120
Unigene0000991	K06757	04514
Unigene0000992
Unigene0000993
Unigene0000994
Unigene0000995
Unigene0000996	K17092	05132
Unigene0000997
Unigene0000998
Unigene0000999
Unigene0001000
Unigene0001001
Unigene0001002	K09228	05168
Unigene0001003
Unigene0001004
Unigene0001005
Unigene0001006
Unigene0001007	K05718	04015,04514,04650,04670,04810,05144,05150,05166,05169,05323,05416
Unigene0001008	K01074	00062,01100,01212,04142
Unigene0001009
Unigene0001010
Unigene0001011	K01873	00970
Unigene0001012
Unigene0001013
Unigene0001014
Unigene0001015
Unigene0001016
Unigene0001017
Unigene0001018	K00649	00564,04146
Unigene0001019
Unigene0001020
Unigene0001021
Unigene0001022
Unigene0001023
Unigene0001024
Unigene0001025
Unigene0001026
Unigene0001027	K05137	04060,04061,04630
Unigene0001028
Unigene0001029
Unigene0001030
Unigene0001031
Unigene0001032
Unigene0001033
Unigene0001034
Unigene0001035	K09228	05168
Unigene0001036	K09228	05168
Unigene0001037	K17305	04979
Unigene0001038
Unigene0001039	K10100	04141
Unigene0001040
Unigene0001041	K13354	04146
Unigene0001042
Unigene0001043
Unigene0001044
Unigene0001045
Unigene0001046
Unigene0001047
Unigene0001048
Unigene0001049
Unigene0001050
Unigene0001051
Unigene0001052
Unigene0001053
Unigene0001054
Unigene0001055
Unigene0001056	K05655	02010
Unigene0001057	K10356	05130
Unigene0001058
Unigene0001059
Unigene0001060
Unigene0001061
Unigene0001062
Unigene0001063
Unigene0001064
Unigene0001065
Unigene0001066
Unigene0001067
Unigene0001068
Unigene0001069
Unigene0001070
Unigene0001071
Unigene0001072
Unigene0001073
Unigene0001074
Unigene0001075
Unigene0001076
Unigene0001077
Unigene0001078
Unigene0001079
Unigene0001080
Unigene0001081
Unigene0001082
Unigene0001083
Unigene0001084
Unigene0001085
Unigene0001086
Unigene0001087
Unigene0001088
Unigene0001089
Unigene0001090
Unigene0001091	K19028	00051,01100,04152,04922
Unigene0001092
Unigene0001093
Unigene0001094
Unigene0001095	K12800	04217,04621,04625,05130,05131,05132,05133,05135,05164
Unigene0001096
Unigene0001097
Unigene0001098
Unigene0001099
Unigene0001100
Unigene0001101
Unigene0001102
Unigene0001103	K17917	04144
Unigene0001104
Unigene0001105
Unigene0001106
Unigene0001107
Unigene0001108
Unigene0001109
Unigene0001110
Unigene0001111
Unigene0001112
Unigene0001113	K01832	00590,01100,04611
Unigene0001114
Unigene0001115
Unigene0001116
Unigene0001117
Unigene0001118
Unigene0001119
Unigene0001120
Unigene0001121
Unigene0001122
Unigene0001123
Unigene0001124
Unigene0001125
Unigene0001126
Unigene0001127
Unigene0001128
Unigene0001129
Unigene0001130	K01227	00511
Unigene0001131
Unigene0001132
Unigene0001133
Unigene0001134
Unigene0001135
Unigene0001136
Unigene0001137
Unigene0001138
Unigene0001139
Unigene0001140
Unigene0001141
Unigene0001142
Unigene0001143
Unigene0001144
Unigene0001145
Unigene0001146
Unigene0001147
Unigene0001148
Unigene0001149
Unigene0001150	K05637	04151,04510,04512,05145,05146,05165,05200,05222,05410,05412,05414,05416
Unigene0001151
Unigene0001152	K13289	04142,04614
Unigene0001153
Unigene0001154
Unigene0001155
Unigene0001156
Unigene0001157
Unigene0001158
Unigene0001159
Unigene0001160
Unigene0001161
Unigene0001162
Unigene0001163
Unigene0001164
Unigene0001165
Unigene0001166
Unigene0001167
Unigene0001168	K11718	04141
Unigene0001169
Unigene0001170
Unigene0001171
Unigene0001172
Unigene0001173
Unigene0001174
Unigene0001175
Unigene0001176
Unigene0001177
Unigene0001178
Unigene0001179
Unigene0001180
Unigene0001181
Unigene0001182
Unigene0001183	K09228	05168
Unigene0001184
Unigene0001185
Unigene0001186
Unigene0001187
Unigene0001188
Unigene0001189
Unigene0001190
Unigene0001191	K06058	04330
Unigene0001192	K09632	04972,04974
Unigene0001193
Unigene0001194
Unigene0001195
Unigene0001196
Unigene0001197
Unigene0001198
Unigene0001199
Unigene0001200
Unigene0001201
Unigene0001202	K00940	00230,00240,00983,01100
Unigene0001203
Unigene0001204
Unigene0001205
Unigene0001206
Unigene0001207
Unigene0001208	K05051	04080
Unigene0001209
Unigene0001210
Unigene0001211	K09326	04550
Unigene0001212
Unigene0001213	K14376	03015
Unigene0001214
Unigene0001215
Unigene0001216	K12382	04142
Unigene0001217
Unigene0001218	K18439	04144
Unigene0001219
Unigene0001220
Unigene0001221
Unigene0001222
Unigene0001223
Unigene0001224
Unigene0001225
Unigene0001226
Unigene0001227
Unigene0001228
Unigene0001229
Unigene0001230
Unigene0001231
Unigene0001232
Unigene0001233
Unigene0001234	K11406	04371,05034,05203,05206
Unigene0001235
Unigene0001236
Unigene0001237
Unigene0001238
Unigene0001239
Unigene0001240
Unigene0001241
Unigene0001242
Unigene0001243
Unigene0001244
Unigene0001245
Unigene0001246
Unigene0001247
Unigene0001248
Unigene0001249	K12800	04217,04621,04625,05130,05131,05132,05133,05135,05164
Unigene0001250
Unigene0001251
Unigene0001252	K05655	02010
Unigene0001253
Unigene0001254
Unigene0001255
Unigene0001256
Unigene0001257
Unigene0001258
Unigene0001259
Unigene0001260
Unigene0001261
Unigene0001262	K06058	04330
Unigene0001263
Unigene0001264
Unigene0001265
Unigene0001266
Unigene0001267
Unigene0001268
Unigene0001269
Unigene0001270
Unigene0001271
Unigene0001272	K08746	03320,04146,04931
Unigene0001273
Unigene0001274	K00791	01100
Unigene0001275
Unigene0001276	K01368	04142,04145,04210,04612,05152
Unigene0001277
Unigene0001278
Unigene0001279
Unigene0001280
Unigene0001281
Unigene0001282
Unigene0001283
Unigene0001284
Unigene0001285
Unigene0001286
Unigene0001287	K09228	05168
Unigene0001288
Unigene0001289
Unigene0001290	K00213	00100,01100
Unigene0001291
Unigene0001292	K05655	02010
Unigene0001293
Unigene0001294	K08114	05120
Unigene0001295
Unigene0001296
Unigene0001297
Unigene0001298
Unigene0001299
Unigene0001300
Unigene0001301	K14443	03018
Unigene0001302
Unigene0001303	K16529	04928,05163
Unigene0001304
Unigene0001305
Unigene0001306
Unigene0001307
Unigene0001308
Unigene0001309
Unigene0001310
Unigene0001311
Unigene0001312
Unigene0001313
Unigene0001314	K06093	04015,04144,04360,04390,04391,04530,05165
Unigene0001315
Unigene0001316
Unigene0001317
Unigene0001318	K11718	04141
Unigene0001319
Unigene0001320
Unigene0001321
Unigene0001322
Unigene0001323
Unigene0001324
Unigene0001325
Unigene0001326	K08114	05120
Unigene0001327
Unigene0001328
Unigene0001329
Unigene0001330
Unigene0001331
Unigene0001332
Unigene0001333
Unigene0001334
Unigene0001335
Unigene0001336
Unigene0001337
Unigene0001338
Unigene0001339
Unigene0001340
Unigene0001341
Unigene0001342
Unigene0001343
Unigene0001344
Unigene0001345
Unigene0001346
Unigene0001347	K18334	00051,01100
Unigene0001348
Unigene0001349
Unigene0001350
Unigene0001351
Unigene0001352
Unigene0001353
Unigene0001354
Unigene0001355
Unigene0001356
Unigene0001357	K00734	00532,00534,01100
Unigene0001358
Unigene0001359
Unigene0001360
Unigene0001361
Unigene0001362
Unigene0001363	K10042	04024
Unigene0001364
Unigene0001365
Unigene0001366
Unigene0001367
Unigene0001368	K00364	00230,01100
Unigene0001369
Unigene0001370
Unigene0001371
Unigene0001372
Unigene0001373
Unigene0001374
Unigene0001375
Unigene0001376
Unigene0001377
Unigene0001378
Unigene0001379
Unigene0001380
Unigene0001381
Unigene0001382	K05929	00564
Unigene0001383
Unigene0001384
Unigene0001385	K04466	04010,04064,04210,04380,04625,04660,04668,04672,05120,05166,05169
Unigene0001386
Unigene0001387
Unigene0001388
Unigene0001389
Unigene0001390
Unigene0001391
Unigene0001392
Unigene0001393
Unigene0001394
Unigene0001395
Unigene0001396	K08049	00230,01100,01522,04015,04020,04022,04024,04062,04072,04114,04211,04213,04261,04270,04361,04371,04540,04611,04713,04714,04723,04724,04725,04727,04750,04911,04912,04913,04914,04915,04916,04918,04921,04923,04925,04926,04927,04928,04934,04935,04961,04962,04970,04971,04972,04976,05032,05110,05163,05166,05200,05414
Unigene0001397
Unigene0001398
Unigene0001399
Unigene0001400
Unigene0001401
Unigene0001402
Unigene0001403
Unigene0001404
Unigene0001405
Unigene0001406
Unigene0001407	K18245	00910,01100,04964,04966,04971,04972,04976
Unigene0001408	K08114	05120
Unigene0001409
Unigene0001410
Unigene0001411
Unigene0001412
Unigene0001413
Unigene0001414
Unigene0001415
Unigene0001416
Unigene0001417
Unigene0001418	K19572	00230,01100
Unigene0001419
Unigene0001420
Unigene0001421
Unigene0001422
Unigene0001423
Unigene0001424
Unigene0001425
Unigene0001426	K09228	05168
Unigene0001427
Unigene0001428
Unigene0001429
Unigene0001430
Unigene0001431
Unigene0001432
Unigene0001433
Unigene0001434	K00850	00010,00030,00051,00052,01100,01200,01230,03018,04066,04152,04922,05230
Unigene0001435	K16819	04390,04530
Unigene0001436
Unigene0001437
Unigene0001438
Unigene0001439
Unigene0001440
Unigene0001441
Unigene0001442
Unigene0001443
Unigene0001444	K09228	05168
Unigene0001445
Unigene0001446
Unigene0001447
Unigene0001448
Unigene0001449
Unigene0001450
Unigene0001451
Unigene0001452
Unigene0001453
Unigene0001454
Unigene0001455
Unigene0001456
Unigene0001457	K04322	04020,04080
Unigene0001458
Unigene0001459
Unigene0001460
Unigene0001461
Unigene0001462	K06062	04330,04919,05166,05203
Unigene0001463
Unigene0001464
Unigene0001465
Unigene0001466	K08803	04140,05200,05219
Unigene0001467
Unigene0001468
Unigene0001469
Unigene0001470
Unigene0001471
Unigene0001472
Unigene0001473
Unigene0001474
Unigene0001475
Unigene0001476
Unigene0001477
Unigene0001478	K11718	04141
Unigene0001479
Unigene0001480
Unigene0001481
Unigene0001482
Unigene0001483
Unigene0001484
Unigene0001485
Unigene0001486
Unigene0001487
Unigene0001488
Unigene0001489
Unigene0001490
Unigene0001491
Unigene0001492
Unigene0001493	K12352	00600,01100
Unigene0001494	K01116	00562,01100,01521,04012,04014,04015,04020,04064,04066,04070,04072,04360,04370,04650,04658,04659,04660,04664,04666,04670,04722,04750,04919,04933,04935,05110,05120,05131,05135,05167,05170,05200,05205,05206,05214,05223,05225,05231,05235
Unigene0001495	K00850	00010,00030,00051,00052,01100,01200,01230,03018,04066,04152,04922,05230
Unigene0001496
Unigene0001497
Unigene0001498
Unigene0001499
Unigene0001500	K05467	04010,04014,04015,04066,04151
Unigene0001501
Unigene0001502
Unigene0001503
Unigene0001504
Unigene0001505
Unigene0001506
Unigene0001507
Unigene0001508
Unigene0001509
Unigene0001510
Unigene0001511
Unigene0001512
Unigene0001513
Unigene0001514
Unigene0001515	K02735	03050
Unigene0001516
Unigene0001517	K03178	04120,05012
Unigene0001518
Unigene0001519
Unigene0001520
Unigene0001521
Unigene0001522	K00915	00562,01100,04070
Unigene0001523	K17305	04979
Unigene0001524
Unigene0001525
Unigene0001526
Unigene0001527
Unigene0001528
Unigene0001529
Unigene0001530
Unigene0001531
Unigene0001532
Unigene0001533
Unigene0001534	K17491	04212,04922
Unigene0001535
Unigene0001536
Unigene0001537	K23616	04330,05017
Unigene0001538
Unigene0001539
Unigene0001540
Unigene0001541	K04645	04142,04144,04721,04961,05016,05100
Unigene0001542	K18441	04072,04144,05130,05132
Unigene0001543
Unigene0001544
Unigene0001545
Unigene0001546
Unigene0001547
Unigene0001548
Unigene0001549
Unigene0001550
Unigene0001551	K04954	04929
Unigene0001552
Unigene0001553
Unigene0001554
Unigene0001555
Unigene0001556
Unigene0001557
Unigene0001558
Unigene0001559	K12800	04217,04621,04625,05130,05131,05132,05133,05135,05164
Unigene0001560
Unigene0001561
Unigene0001562
Unigene0001563
Unigene0001564	K03173	04010,04064,04071,04141,04210,04217,04380,04621,04622,04657,04668,04920,04932,05010,05016,05017,05130,05131,05132,05135,05160,05163,05167,05168,05169,05170,05200,05203,05222
Unigene0001565
Unigene0001566
Unigene0001567
Unigene0001568
Unigene0001569
Unigene0001570
Unigene0001571
Unigene0001572
Unigene0001573
Unigene0001574
Unigene0001575
Unigene0001576
Unigene0001577
Unigene0001578
Unigene0001579
Unigene0001580
Unigene0001581
Unigene0001582
Unigene0001583	K05655	02010
Unigene0001584
Unigene0001585
Unigene0001586
Unigene0001587
Unigene0001588
Unigene0001589	K01116	00562,01100,01521,04012,04014,04015,04020,04064,04066,04070,04072,04360,04370,04650,04658,04659,04660,04664,04666,04670,04722,04750,04919,04933,04935,05110,05120,05131,05135,05167,05170,05200,05205,05206,05214,05223,05225,05231,05235
Unigene0001590
Unigene0001591
Unigene0001592
Unigene0001593
Unigene0001594
Unigene0001595
Unigene0001596
Unigene0001597
Unigene0001598	K08043	00230,01100,01522,04015,04020,04022,04024,04062,04072,04114,04211,04213,04261,04270,04371,04540,04611,04713,04714,04723,04724,04725,04727,04740,04750,04911,04912,04913,04914,04915,04916,04918,04921,04923,04925,04926,04927,04928,04934,04935,04962,04970,04971,04972,04976,05032,05110,05163,05166,05200,05414
Unigene0001599
Unigene0001600
Unigene0001601
Unigene0001602
Unigene0001603
Unigene0001604
Unigene0001605	K06515	05231
Unigene0001606
Unigene0001607
Unigene0001608
Unigene0001609
Unigene0001610
Unigene0001611
Unigene0001612	K10688	04120
Unigene0001613
Unigene0001614
Unigene0001615
Unigene0001616
Unigene0001617	K09228	05168
Unigene0001618
Unigene0001619
Unigene0001620	K10100	04141
Unigene0001621
Unigene0001622
Unigene0001623
Unigene0001624
Unigene0001625
Unigene0001626
Unigene0001627	K06087	04514,04530,04670,05130,05160
Unigene0001628
Unigene0001629
Unigene0001630	K04257	04740
Unigene0001631
Unigene0001632
Unigene0001633
Unigene0001634
Unigene0001635
Unigene0001636
Unigene0001637
Unigene0001638	K16529	04928,05163
Unigene0001639
Unigene0001640
Unigene0001641
Unigene0001642
Unigene0001643
Unigene0001644	K10100	04141
Unigene0001645
Unigene0001646
Unigene0001647
Unigene0001648
Unigene0001649	K04701	04630,04917
Unigene0001650	K08114	05120
Unigene0001651
Unigene0001652
Unigene0001653
Unigene0001654
Unigene0001655
Unigene0001656	K05655	02010
Unigene0001657
Unigene0001658
Unigene0001659
Unigene0001660
Unigene0001661	K06093	04015,04144,04360,04390,04391,04530,05165
Unigene0001662
Unigene0001663
Unigene0001664
Unigene0001665	K10630	04217,04621,05131
Unigene0001666
Unigene0001667	K09228	05168
Unigene0001668
Unigene0001669
Unigene0001670
Unigene0001671
Unigene0001672	K02432	04150,04310,04390,04550,04916,04934,05010,05165,05200,05205,05217,05224,05225,05226
Unigene0001673
Unigene0001674
Unigene0001675
Unigene0001676
Unigene0001677
Unigene0001678
Unigene0001679
Unigene0001680
Unigene0001681	K09093	04659,04934
Unigene0001682	K09228	05168
Unigene0001683
Unigene0001684
Unigene0001685
Unigene0001686
Unigene0001687
Unigene0001688
Unigene0001689
Unigene0001690
Unigene0001691
Unigene0001692
Unigene0001693
Unigene0001694
Unigene0001695
Unigene0001696
Unigene0001697	K03213	04310,04390
Unigene0001698
Unigene0001699
Unigene0001700
Unigene0001701
Unigene0001702
Unigene0001703
Unigene0001704
Unigene0001705
Unigene0001706	K02740	03050
Unigene0001707
Unigene0001708
Unigene0001709	K09228	05168
Unigene0001710
Unigene0001711
Unigene0001712	K08114	05120
Unigene0001713
Unigene0001714
Unigene0001715
Unigene0001716
Unigene0001717	K09290	04260,04261,05200,05216,05410,05414
Unigene0001718
Unigene0001719
Unigene0001720
Unigene0001721
Unigene0001722
Unigene0001723
Unigene0001724
Unigene0001725
Unigene0001726
Unigene0001727
Unigene0001728
Unigene0001729
Unigene0001730
Unigene0001731
Unigene0001732	K08114	05120
Unigene0001733
Unigene0001734
Unigene0001735
Unigene0001736	K03246	03013
Unigene0001737
Unigene0001738	K02620	04310,04390,04520,04550,04916,04934,05132,05165,05200,05210,05213,05215,05216,05217,05221,05224,05225,05226,05412
Unigene0001739
Unigene0001740	K12172	03013
Unigene0001741
Unigene0001742
Unigene0001743	K00850	00010,00030,00051,00052,01100,01200,01230,03018,04066,04152,04922,05230
Unigene0001744
Unigene0001745
Unigene0001746
Unigene0001747
Unigene0001748
Unigene0001749
Unigene0001750	K10100	04141
Unigene0001751
Unigene0001752
Unigene0001753
Unigene0001754	K08114	05120
Unigene0001755
Unigene0001756
Unigene0001757
Unigene0001758
Unigene0001759
Unigene0001760
Unigene0001761
Unigene0001762
Unigene0001763
Unigene0001764
Unigene0001765
Unigene0001766
Unigene0001767
Unigene0001768
Unigene0001769
Unigene0001770
Unigene0001771
Unigene0001772
Unigene0001773
Unigene0001774
Unigene0001775
Unigene0001776
Unigene0001777
Unigene0001778
Unigene0001779
Unigene0001780
Unigene0001781
Unigene0001782
Unigene0001783
Unigene0001784
Unigene0001785
Unigene0001786
Unigene0001787
Unigene0001788
Unigene0001789
Unigene0001790
Unigene0001791
Unigene0001792
Unigene0001793
Unigene0001794
Unigene0001795
Unigene0001796
Unigene0001797
Unigene0001798
Unigene0001799	K09228	05168
Unigene0001800
Unigene0001801
Unigene0001802
Unigene0001803
Unigene0001804	K04529	05010
Unigene0001805
Unigene0001806
Unigene0001807
Unigene0001808
Unigene0001809
Unigene0001810
Unigene0001811	K00461	00590,01100,04664,04726,04913,05145
Unigene0001812	K09228	05168
Unigene0001813
Unigene0001814
Unigene0001815
Unigene0001816
Unigene0001817	K11406	04371,05034,05203,05206
Unigene0001818
Unigene0001819
Unigene0001820
Unigene0001821	K10100	04141
Unigene0001822
Unigene0001823	K01867	00970
Unigene0001824	K06058	04330
Unigene0001825
Unigene0001826
Unigene0001827	K20865	04621
Unigene0001828
Unigene0001829
Unigene0001830
Unigene0001831
Unigene0001832
Unigene0001833
Unigene0001834
Unigene0001835
Unigene0001836
Unigene0001837
Unigene0001838
Unigene0001839
Unigene0001840
Unigene0001841	K16529	04928,05163
Unigene0001842
Unigene0001843
Unigene0001844
Unigene0001845	K09228	05168
Unigene0001846
Unigene0001847
Unigene0001848
Unigene0001849
Unigene0001850
Unigene0001851
Unigene0001852	K00850	00010,00030,00051,00052,01100,01200,01230,03018,04066,04152,04922,05230
Unigene0001853
Unigene0001854
Unigene0001855
Unigene0001856
Unigene0001857
Unigene0001858
Unigene0001859
Unigene0001860
Unigene0001861
Unigene0001862
Unigene0001863
Unigene0001864
Unigene0001865
Unigene0001866
Unigene0001867
Unigene0001868
Unigene0001869
Unigene0001870
Unigene0001871
Unigene0001872
Unigene0001873
Unigene0001874
Unigene0001875	K10888	03460
Unigene0001876
Unigene0001877
Unigene0001878
Unigene0001879
Unigene0001880
Unigene0001881
Unigene0001882
Unigene0001883
Unigene0001884
Unigene0001885
Unigene0001886
Unigene0001887
Unigene0001888
Unigene0001889
Unigene0001890	K00850	00010,00030,00051,00052,01100,01200,01230,03018,04066,04152,04922,05230
Unigene0001891	K09228	05168
Unigene0001892	K09228	05168
Unigene0001893
Unigene0001894
Unigene0001895
Unigene0001896
Unigene0001897
Unigene0001898
Unigene0001899	K09228	05168
Unigene0001900
Unigene0001901	K07408	00140,00380,00830,00980,01100,04913,05204
Unigene0001902	K09228	05168
Unigene0001903
Unigene0001904
Unigene0001905
Unigene0001906
Unigene0001907
Unigene0001908
Unigene0001909
Unigene0001910
Unigene0001911
Unigene0001912	K07820	00601,01100
Unigene0001913
Unigene0001914
Unigene0001915
Unigene0001916
Unigene0001917
Unigene0001918
Unigene0001919
Unigene0001920	K21073	05412
Unigene0001921
Unigene0001922	K11406	04371,05034,05203,05206
Unigene0001923
Unigene0001924
Unigene0001925
Unigene0001926
Unigene0001927
Unigene0001928
Unigene0001929
Unigene0001930
Unigene0001931
Unigene0001932
Unigene0001933	K03938	00190,01100,04714,04723,04932,05010,05012,05016
Unigene0001934
Unigene0001935
Unigene0001936
Unigene0001937
Unigene0001938
Unigene0001939
Unigene0001940
Unigene0001941	K04624	04742
Unigene0001942
Unigene0001943
Unigene0001944
Unigene0001945
Unigene0001946
Unigene0001947	K10955	05146,05226
Unigene0001948
Unigene0001949
Unigene0001950
Unigene0001951
Unigene0001952
Unigene0001953
Unigene0001954
Unigene0001955
Unigene0001956
Unigene0001957	K06237	04151,04510,04512,04926,04933,04974,05146,05165,05200,05222
Unigene0001958
Unigene0001959
Unigene0001960
Unigene0001961
Unigene0001962
Unigene0001963
Unigene0001964
Unigene0001965
Unigene0001966
Unigene0001967
Unigene0001968	K02310	04210
Unigene0001969	K20352	05130
Unigene0001970
Unigene0001971	K10873	03440
Unigene0001972	K10055	05200,05202,05221
Unigene0001973
Unigene0001974
Unigene0001975
Unigene0001976	K09364	05168
Unigene0001977	K00474	00310,01100
Unigene0001978	K01183	00520,01100
Unigene0001979
Unigene0001980
Unigene0001981
Unigene0001982	K04273	04072,04080,04151,05200
Unigene0001983
Unigene0001984
Unigene0001985
Unigene0001986
Unigene0001987
Unigene0001988
Unigene0001989	K21099	04530
Unigene0001990
Unigene0001991
Unigene0001992
Unigene0001993
Unigene0001994
Unigene0001995
Unigene0001996
Unigene0001997	K16198	04110,04114,04151,04390,05160,05203
Unigene0001998
Unigene0001999
Unigene0002000	K19553	04350
Unigene0002001
Unigene0002002
Unigene0002003	K16311	04922
Unigene0002004	K04451	01522,01524,04010,04071,04110,04115,04137,04151,04210,04211,04216,04218,04310,04722,04919,05014,05016,05131,05160,05161,05162,05163,05165,05166,05167,05168,05169,05200,05202,05203,05205,05206,05210,05212,05213,05214,05215,05216,05217,05218,05219,05220,05222,05223,05224,05225,05226,05230,05418
Unigene0002005
Unigene0002006
Unigene0002007	K05732	04510,04611,04670,04810
Unigene0002008
Unigene0002009
Unigene0002010	K00461	00590,01100,04664,04726,04913,05145
Unigene0002011	K03159	04060,04061,04064,04066,04672,05166,05203
Unigene0002012	K02576	00534,01100
Unigene0002013
Unigene0002014	K01137	00531,01100,04142
Unigene0002015
Unigene0002016
Unigene0002017
Unigene0002018
Unigene0002019	K12172	03013
Unigene0002020
Unigene0002021
Unigene0002022	K07835	04014,04015,04072,05200,05210,05212
Unigene0002023
Unigene0002024	K04716	00600,01100,04071
Unigene0002025
Unigene0002026
Unigene0002027	K11765	05225
Unigene0002028
Unigene0002029
Unigene0002030	K06593	04520
Unigene0002031
Unigene0002032
Unigene0002033
Unigene0002034
Unigene0002035
Unigene0002036	K06057	04330
Unigene0002037
Unigene0002038
Unigene0002039
Unigene0002040
Unigene0002041	K01555	00350,01100
Unigene0002042	K01539	04022,04024,04260,04261,04911,04918,04919,04925,04960,04961,04964,04970,04971,04972,04973,04974,04976,04978
Unigene0002043	K12477	04144
Unigene0002044
Unigene0002045
Unigene0002046
Unigene0002047
Unigene0002048
Unigene0002049
Unigene0002050
Unigene0002051
Unigene0002052
Unigene0002053	K12648	04621,04622,04623,05160,05161,05162,05164,05168,05169
Unigene0002054
Unigene0002055
Unigene0002056
Unigene0002057	K06697	03050,04612
Unigene0002058
Unigene0002059
Unigene0002060
Unigene0002061
Unigene0002062
Unigene0002063
Unigene0002064
Unigene0002065
Unigene0002066
Unigene0002067
Unigene0002068
Unigene0002069	K07870	04137,04214
Unigene0002070
Unigene0002071
Unigene0002072
Unigene0002073	K02090	04360,05010,05030
Unigene0002074	K06751	04144,04145,04218,04514,04612,04940,05163,05165,05166,05167,05168,05169,05170,05203,05320,05330,05332,05416
Unigene0002075	K02941	03010
Unigene0002076
Unigene0002077
Unigene0002078
Unigene0002079	K06071	04151,04621,05132,05135
Unigene0002080
Unigene0002081
Unigene0002082	K07903	04144,04152
Unigene0002083
Unigene0002084
Unigene0002085
Unigene0002086
Unigene0002087
Unigene0002088
Unigene0002089
Unigene0002090	K03853	04141,04210,04217,04218,04510,05010,05131
Unigene0002091
Unigene0002092
Unigene0002093
Unigene0002094
Unigene0002095	K07375	04145,04540,05010,05016,05130
Unigene0002096	K09063	04550,05166,05202
Unigene0002097	K05705	04520
Unigene0002098
Unigene0002099
Unigene0002100
Unigene0002101
Unigene0002102
Unigene0002103
Unigene0002104	K00088	00230,00983,01100
Unigene0002105
Unigene0002106	K22745	04115
Unigene0002107
Unigene0002108
Unigene0002109	K04299	04080
Unigene0002110
Unigene0002111
Unigene0002112	K09097	04066,04934,05200,05204,05211
Unigene0002113
Unigene0002114	K01771	00562,01100
Unigene0002115
Unigene0002116	K12841	03040
Unigene0002117
Unigene0002118
Unigene0002119
Unigene0002120	K19368	04144
Unigene0002121
Unigene0002122
Unigene0002123
Unigene0002124	K17595	04217
Unigene0002125
Unigene0002126
Unigene0002127
Unigene0002128
Unigene0002129
Unigene0002130	K23379	04512
Unigene0002131
Unigene0002132	K01487	00230,01100
Unigene0002133	K06528	04140,04142,04145,05152
Unigene0002134
Unigene0002135
Unigene0002136
Unigene0002137
Unigene0002138
Unigene0002139
Unigene0002140
Unigene0002141
Unigene0002142	K12855	03040
Unigene0002143	K05058	04060,04550,04630
Unigene0002144
Unigene0002145	K11653	04714,05225
Unigene0002146
Unigene0002147	K21945	04710,04713
Unigene0002148	K10575	04120,04141,05012
Unigene0002149
Unigene0002150
Unigene0002151	K20899	04621
Unigene0002152
Unigene0002153	K06751	04144,04145,04218,04514,04612,04940,05163,05165,05166,05167,05168,05169,05170,05203,05320,05330,05332,05416
Unigene0002154
Unigene0002155	K06632	04110,05170
Unigene0002156
Unigene0002157
Unigene0002158	K13356	04146,04212
Unigene0002159
Unigene0002160	K12172	03013
Unigene0002161
Unigene0002162
Unigene0002163	K04717	00600,01100,04071
Unigene0002164
Unigene0002165	K06070	04015,04925
Unigene0002166
Unigene0002167	K05742	04024,04260,04261,04371,04810,04919,04970,04971,04972,04976,05205
Unigene0002168
Unigene0002169	K16059	04020,04611
Unigene0002170	K00488	00120,01100,03320,04979
Unigene0002171
Unigene0002172
Unigene0002173
Unigene0002174	K06068	04062,04140,04270,04361,04621,04625,04666,04722,04750,04912,04915,04930,04931,04933,05131
Unigene0002175
Unigene0002176
Unigene0002177	K12842	03040
Unigene0002178
Unigene0002179
Unigene0002180
Unigene0002181
Unigene0002182
Unigene0002183
Unigene0002184
Unigene0002185
Unigene0002186
Unigene0002187	K11408	05034,05203
Unigene0002188	K11488	04550
Unigene0002189	K06027	04721,04727,04962
Unigene0002190
Unigene0002191
Unigene0002192
Unigene0002193
Unigene0002194
Unigene0002195	K04742	00532
Unigene0002196	K06699	03050
Unigene0002197
Unigene0002198	K11140	00480,01100,04614,04640
Unigene0002199
Unigene0002200	K17923	05132
Unigene0002201
Unigene0002202
Unigene0002203
Unigene0002204	K12405	00120,01040,01100,01212,04146
Unigene0002205	K18464	04144
Unigene0002206
Unigene0002207
Unigene0002208
Unigene0002209	K06087	04514,04530,04670,05130,05160
Unigene0002210
Unigene0002211
Unigene0002212	K08110	04310
Unigene0002213
Unigene0002214	K00643	00260,00860,01100
Unigene0002215
Unigene0002216
Unigene0002217
Unigene0002218	K07294	03320,04024,04920,04922,04931,04932,05160
Unigene0002219	K06560	04145,05152
Unigene0002220
Unigene0002221
Unigene0002222	K08362	04080,04919
Unigene0002223	K21932	04014,05166
Unigene0002224
Unigene0002225	K12484	04144
Unigene0002226	K05730	04015,04024,04062,04510,04650,04660,04662,04664,04666,04670,04810,05135,05205
Unigene0002227
Unigene0002228	K10890	03460
Unigene0002229	K04505	04310,04330,04361,04722,05010,05165
Unigene0002230	K02166	04310
Unigene0002231
Unigene0002232
Unigene0002233	K19984	05132
Unigene0002234
Unigene0002235
Unigene0002236
Unigene0002237	K00274	00260,00330,00340,00350,00360,00380,00982,01100,04726,04728,05030,05031,05034
Unigene0002238
Unigene0002239
Unigene0002240
Unigene0002241
Unigene0002242
Unigene0002243
Unigene0002244
Unigene0002245	K05414	04060,04151,04217,04620,04621,04622,04623,04630,04650,05152,05160,05161,05162,05163,05164,05165,05167,05168,05169,05170,05200,05320
Unigene0002246
Unigene0002247
Unigene0002248
Unigene0002249	K00274	00260,00330,00340,00350,00360,00380,00982,01100,04726,04728,05030,05031,05034
Unigene0002250
Unigene0002251
Unigene0002252
Unigene0002253
Unigene0002254	K11584	03015,04071,04114,04151,04152,04261,04728,05165
Unigene0002255	K20876	04621
Unigene0002256
Unigene0002257
Unigene0002258
Unigene0002259
Unigene0002260	K02183	04014,04015,04020,04022,04024,04070,04114,04218,04261,04270,04371,04625,04713,04720,04722,04728,04740,04744,04745,04750,04910,04912,04915,04916,04921,04922,04924,04925,04970,04971,05010,05031,05034,05133,05152,05163,05167,05170,05200,05214,05418
Unigene0002261
Unigene0002262	K06572	04360
Unigene0002263
Unigene0002264	K03985	04610,05205
Unigene0002265
Unigene0002266
Unigene0002267
Unigene0002268	K12840	03040
Unigene0002269	K16197	04013,04110,04114,04151,04212,04390,04391,05160,05161,05203
Unigene0002270
Unigene0002271
Unigene0002272
Unigene0002273
Unigene0002274	K10407	05010,05016,05132
Unigene0002275
Unigene0002276
Unigene0002277
Unigene0002278
Unigene0002279
Unigene0002280	K23800	00514
Unigene0002281
Unigene0002282	K04263	04080,04270,04611
Unigene0002283
Unigene0002284
Unigene0002285
Unigene0002286
Unigene0002287
Unigene0002288
Unigene0002289
Unigene0002290
Unigene0002291
Unigene0002292	K16816	00561,01100,04714,04923
Unigene0002293	K13302	04068,04150,04151,04960
Unigene0002294
Unigene0002295
Unigene0002296
Unigene0002297
Unigene0002298	K00804	00900,01100
Unigene0002299
Unigene0002300	K00079	00590,00790,00980,01100,05204
Unigene0002301
Unigene0002302	K19006	00562,01100
Unigene0002303
Unigene0002304
Unigene0002305	K13337	04146
Unigene0002306	K02158	01521,01522,01524,04012,04014,04022,04024,04062,04140,04151,04210,04370,04510,04722,04910,04919,05010,05014,05145,05152,05160,05161,05162,05165,05168,05170,05200,05203,05210,05211,05212,05213,05215,05218,05220,05221,05223,05225
Unigene0002307
Unigene0002308
Unigene0002309
Unigene0002310
Unigene0002311
Unigene0002312	K11425	00310,01100
Unigene0002313
Unigene0002314
Unigene0002315	K08957	04310,04340,04341,05010,05165,05224,05225,05226
Unigene0002316
Unigene0002317
Unigene0002318	K05092	04010,04014,04151,04640,05200,05202,05221,05230
Unigene0002319
Unigene0002320
Unigene0002321
Unigene0002322	K12309	00052,00511,00531,00600,00604,01100,04142
Unigene0002323
Unigene0002324
Unigene0002325	K13883	04145,05132
Unigene0002326
Unigene0002327
Unigene0002328
Unigene0002329
Unigene0002330
Unigene0002331	K12891	03040,05168
Unigene0002332	K04679	04144,04350
Unigene0002333	K02183	04014,04015,04020,04022,04024,04070,04114,04218,04261,04270,04371,04625,04713,04720,04722,04728,04740,04744,04745,04750,04910,04912,04915,04916,04921,04922,04924,04925,04970,04971,05010,05031,05034,05133,05152,05163,05167,05170,05200,05214,05418
Unigene0002334
Unigene0002335
Unigene0002336
Unigene0002337
Unigene0002338
Unigene0002339
Unigene0002340
Unigene0002341
Unigene0002342
Unigene0002343	K07925	04140
Unigene0002344	K05737	04144,04810,05120
Unigene0002345	K10352	04530,05130,05132
Unigene0002346	K13073	04672
Unigene0002347
Unigene0002348
Unigene0002349
Unigene0002350
Unigene0002351
Unigene0002352
Unigene0002353
Unigene0002354
Unigene0002355
Unigene0002356	K03139	03022
Unigene0002357	K07860	04010,04014,04015,04024,04062,04071,04310,04360,04370,04510,04520,04650,04662,04664,04666,04670,04810,05135,05163,05170,05200,05210,05212,05231,05416,05418
Unigene0002358	K20909	04621
Unigene0002359
Unigene0002360
Unigene0002361
Unigene0002362	K00710	00512,00514,01100
Unigene0002363	K08135	04974
Unigene0002364
Unigene0002365	K16620	04060,04350,04390,04913
Unigene0002366
Unigene0002367	K08670	05206
Unigene0002368	K06582	04650
Unigene0002369	K15423	04922
Unigene0002370	K03124	03022,05017,05203
Unigene0002371
Unigene0002372	K12351	00600,01100,04071
Unigene0002373
Unigene0002374	K05636	04151,04510,04512,05145,05146,05165,05200,05222
Unigene0002375
Unigene0002376
Unigene0002377
Unigene0002378
Unigene0002379
Unigene0002380
Unigene0002381
Unigene0002382
Unigene0002383
Unigene0002384
Unigene0002385	K07374	04145,04210,04530,04540,05010,05016,05130
Unigene0002386
Unigene0002387
Unigene0002388
Unigene0002389	K01514	00230,01100
Unigene0002390	K23581	05206
Unigene0002391
Unigene0002392
Unigene0002393
Unigene0002394
Unigene0002395
Unigene0002396
Unigene0002397
Unigene0002398	K07197	04152,04910,04931,04932
Unigene0002399
Unigene0002400
Unigene0002401
Unigene0002402
Unigene0002403
Unigene0002404	K08840	04013
Unigene0002405
Unigene0002406	K05696	04520,04910,04931
Unigene0002407	K00252	00071,00310,00380,01100
Unigene0002408	K14720	04216
Unigene0002409
Unigene0002410
Unigene0002411
Unigene0002412
Unigene0002413
Unigene0002414
Unigene0002415
Unigene0002416
Unigene0002417
Unigene0002418
Unigene0002419	K06751	04144,04145,04218,04514,04612,04940,05163,05165,05166,05167,05168,05169,05170,05203,05320,05330,05332,05416
Unigene0002420	K06751	04144,04145,04218,04514,04612,04940,05163,05165,05166,05167,05168,05169,05170,05203,05320,05330,05332,05416
Unigene0002421
Unigene0002422
Unigene0002423	K07532	04270,04360,04361,04611,04625,04810,05130,05135,05152,05163,05200,05205
Unigene0002424
Unigene0002425
Unigene0002426
Unigene0002427	K00858	00760,01100
Unigene0002428
Unigene0002429
Unigene0002430	K10305	04068
Unigene0002431
Unigene0002432	K23581	05206
Unigene0002433
Unigene0002434
Unigene0002435
Unigene0002436
Unigene0002437
Unigene0002438
Unigene0002439
Unigene0002440
Unigene0002441
Unigene0002442	K12625	03018,03040
Unigene0002443
Unigene0002444
Unigene0002445
Unigene0002446
Unigene0002447
Unigene0002448
Unigene0002449	K14411	03015
Unigene0002450
Unigene0002451
Unigene0002452
Unigene0002453
Unigene0002454	K12331	04270,04928,05130,05163,05200
Unigene0002455	K10269	04710
Unigene0002456
Unigene0002457
Unigene0002458
Unigene0002459
Unigene0002460	K01116	00562,01100,01521,04012,04014,04015,04020,04064,04066,04070,04072,04360,04370,04650,04658,04659,04660,04664,04666,04670,04722,04750,04919,04933,04935,05110,05120,05131,05135,05167,05170,05200,05205,05206,05214,05223,05225,05231,05235
Unigene0002461	K11989	04340,05205
Unigene0002462	K12494	04144,04361
Unigene0002463
Unigene0002464
Unigene0002465
Unigene0002466
Unigene0002467
Unigene0002468
Unigene0002469
Unigene0002470
Unigene0002471
Unigene0002472	K05152	04060,04061,05168
Unigene0002473
Unigene0002474
Unigene0002475	K03907	04610,04933,05418
Unigene0002476
Unigene0002477
Unigene0002478	K08509	04130,04140
Unigene0002479
Unigene0002480	K00757	00240,00983,01100
Unigene0002481
Unigene0002482
Unigene0002483
Unigene0002484
Unigene0002485
Unigene0002486
Unigene0002487
Unigene0002488
Unigene0002489
Unigene0002490
Unigene0002491	K21066	04530
Unigene0002492
Unigene0002493	K00966	00051,00520,01100
Unigene0002494
Unigene0002495	K09455	04137,04380,04916,05200,05202,05218
Unigene0002496	K22673	04060
Unigene0002497
Unigene0002498
Unigene0002499	K05858	00562,01100,04015,04020,04022,04062,04070,04071,04072,04261,04270,04310,04361,04371,04540,04611,04621,04713,04720,04723,04724,04725,04726,04728,04730,04745,04750,04911,04912,04915,04916,04918,04919,04921,04922,04924,04925,04926,04927,04928,04929,04933,04934,04935,04961,04970,04971,04972,04973,05010,05016,05017,05131,05142,05143,05146,05163,05200
Unigene0002500
Unigene0002501
Unigene0002502
Unigene0002503	K05155	04060
Unigene0002504
Unigene0002505
Unigene0002506	K07369	04064,04625,04660,04662,05131,05152
Unigene0002507	K07190	04020,04910,04922
Unigene0002508
Unigene0002509
Unigene0002510
Unigene0002511
Unigene0002512
Unigene0002513
Unigene0002514	K12887	03040
Unigene0002515
Unigene0002516	K04193	04060,04061,04062
Unigene0002517
Unigene0002518
Unigene0002519
Unigene0002520
Unigene0002521
Unigene0002522
Unigene0002523	K09228	05168
Unigene0002524
Unigene0002525
Unigene0002526
Unigene0002527
Unigene0002528	K07374	04145,04210,04530,04540,05010,05016,05130
Unigene0002529
Unigene0002530
Unigene0002531
Unigene0002532
Unigene0002533
Unigene0002534
Unigene0002535
Unigene0002536
Unigene0002537
Unigene0002538
Unigene0002539
Unigene0002540
Unigene0002541
Unigene0002542
Unigene0002543
Unigene0002544
Unigene0002545
Unigene0002546
Unigene0002547
Unigene0002548	K06256	04512,04640,05131,05169,05205,05206
Unigene0002549
Unigene0002550
Unigene0002551	K11647	04714,05225
Unigene0002552
Unigene0002553
Unigene0002554	K06689	04013,04120,04141,04624,05131
Unigene0002555
Unigene0002556
Unigene0002557
Unigene0002558	K20899	04621
Unigene0002559
Unigene0002560	K06058	04330
Unigene0002561	K11146	00830,01100
Unigene0002562
Unigene0002563
Unigene0002564
Unigene0002565
Unigene0002566
Unigene0002567
Unigene0002568
Unigene0002569
Unigene0002570
Unigene0002571
Unigene0002572
Unigene0002573
Unigene0002574
Unigene0002575
Unigene0002576
Unigene0002577
Unigene0002578
Unigene0002579
Unigene0002580
Unigene0002581
Unigene0002582
Unigene0002583	K00387	00920,01100
Unigene0002584
Unigene0002585
Unigene0002586
Unigene0002587
Unigene0002588	K09228	05168
Unigene0002589
Unigene0002590
Unigene0002591
Unigene0002592
Unigene0002593
Unigene0002594	K05462	04010,04014,04015,04151,04360,05206
Unigene0002595
Unigene0002596
Unigene0002597	K05699	04510,04520,04530,04670,04810,05131,05146,05203,05322
Unigene0002598
Unigene0002599
Unigene0002600
Unigene0002601
Unigene0002602
Unigene0002603
Unigene0002604
Unigene0002605	K08291	04062,04144,04341,05032
Unigene0002606
Unigene0002607
Unigene0002608
Unigene0002609
Unigene0002610	K03853	04141,04210,04217,04218,04510,05010,05131
Unigene0002611
Unigene0002612	K09228	05168
Unigene0002613	K06461	04015,04145,04514,04610,04640,04670,04810,05133,05134,05140,05146,05150,05152,05202,05221
Unigene0002614
Unigene0002615	K19873	00515,01100
Unigene0002616
Unigene0002617	K02186	04210
Unigene0002618
Unigene0002619
Unigene0002620
Unigene0002621
Unigene0002622
Unigene0002623
Unigene0002624	K11478	04550
Unigene0002625
Unigene0002626
Unigene0002627
Unigene0002628
Unigene0002629
Unigene0002630
Unigene0002631
Unigene0002632
Unigene0002633
Unigene0002634	K04730	04010,04064,04620,04624,04722,05130,05132,05133,05135,05140,05142,05145,05152,05161,05162,05168,05169,05170
Unigene0002635	K06582	04650
Unigene0002636
Unigene0002637
Unigene0002638	K06238	04151,04510,04512,04974,05165
Unigene0002639
Unigene0002640
Unigene0002641
Unigene0002642	K06582	04650
Unigene0002643
Unigene0002644
Unigene0002645
Unigene0002646	K08273	04370
Unigene0002647
Unigene0002648
Unigene0002649
Unigene0002650	K17895	04658,04659,04928,05321
Unigene0002651	K04388	04010,04060,04068,04144,04218,04350,04380,04390,04520,04659,04926,04933,05142,05161,05166,05200,05202,05210,05212,05220,05225,05226
Unigene0002652
Unigene0002653
Unigene0002654
Unigene0002655
Unigene0002656	K12493	04144
Unigene0002657	K12843	03040
Unigene0002658
Unigene0002659
Unigene0002660
Unigene0002661
Unigene0002662
Unigene0002663
Unigene0002664
Unigene0002665
Unigene0002666
Unigene0002667
Unigene0002668
Unigene0002669	K09228	05168
Unigene0002670
Unigene0002671
Unigene0002672	K06058	04330
Unigene0002673
Unigene0002674
Unigene0002675
Unigene0002676	K06127	00130,01100
Unigene0002677
Unigene0002678
Unigene0002679
Unigene0002680
Unigene0002681
Unigene0002682
Unigene0002683
Unigene0002684
Unigene0002685
Unigene0002686
Unigene0002687
Unigene0002688
Unigene0002689
Unigene0002690
Unigene0002691
Unigene0002692
Unigene0002693
Unigene0002694
Unigene0002695	K05695	04514,04520,04910,04931
Unigene0002696
Unigene0002697	K20402	04140,04150
Unigene0002698
Unigene0002699
Unigene0002700	K10951	04970,04972,05110
Unigene0002701
Unigene0002702
Unigene0002703
Unigene0002704
Unigene0002705
Unigene0002706	K13709	04510,04670
Unigene0002707
Unigene0002708	K23741	00510,00513,01100,04141
Unigene0002709
Unigene0002710
Unigene0002711
Unigene0002712
Unigene0002713
Unigene0002714	K02997	03010
Unigene0002715
Unigene0002716
Unigene0002717
Unigene0002718
Unigene0002719
Unigene0002720	K16682	04390,04391,04392
Unigene0002721	K06065	04330,05169
Unigene0002722	K02155	00190,01100,04142,04145,04721,04966,05110,05120,05152,05165,05323
Unigene0002723
Unigene0002724	K15047	05164
Unigene0002725
Unigene0002726	K08727	04621,05120,05131,05132,05133
Unigene0002727
Unigene0002728
Unigene0002729
Unigene0002730
Unigene0002731
Unigene0002732
Unigene0002733
Unigene0002734	K13354	04146
Unigene0002735
Unigene0002736
Unigene0002737
Unigene0002738
Unigene0002739
Unigene0002740
Unigene0002741
Unigene0002742	K04290	04071,04080
Unigene0002743
Unigene0002744	K08822	04062,04728,04932,05131
Unigene0002745
Unigene0002746
Unigene0002747
Unigene0002748
Unigene0002749
Unigene0002750
Unigene0002751
Unigene0002752
Unigene0002753
Unigene0002754
Unigene0002755
Unigene0002756
Unigene0002757	K13376	04010,04060,04068,04110,04218,04350,04380,04390,04933,05140,05142,05144,05145,05146,05152,05161,05166,05200,05205,05206,05210,05211,05212,05220,05225,05226,05321,05323,05410,05414
Unigene0002758
Unigene0002759	K21110	04530
Unigene0002760
Unigene0002761
Unigene0002762
Unigene0002763
Unigene0002764
Unigene0002765	K13627	04966
Unigene0002766
Unigene0002767
Unigene0002768
Unigene0002769
Unigene0002770
Unigene0002771
Unigene0002772	K05853	04020,04022,04024,04260,04261,04919,04972,05010,05017,05410,05412,05414
Unigene0002773
Unigene0002774
Unigene0002775
Unigene0002776
Unigene0002777
Unigene0002778	K04524	04979,05010
Unigene0002779
Unigene0002780
Unigene0002781
Unigene0002782
Unigene0002783
Unigene0002784	K21769	04218
Unigene0002785	K04257	04740
Unigene0002786
Unigene0002787	K13711	00562,01100,04070
Unigene0002788
Unigene0002789
Unigene0002790	K10373	04260,04261,05206,05410,05414
Unigene0002791	K04273	04072,04080,04151,05200
Unigene0002792
Unigene0002793
Unigene0002794
Unigene0002795
Unigene0002796
Unigene0002797
Unigene0002798
Unigene0002799
Unigene0002800	K00871	04020,04910,04922
Unigene0002801	K07368	04064,04625,04660,04662,05131,05152
Unigene0002802	K00901	00561,00564,01100,04070,04072,04361,05231
Unigene0002803
Unigene0002804
Unigene0002805
Unigene0002806	K09364	05168
Unigene0002807	K10106	00130,01100
Unigene0002808
Unigene0002809	K07941	04014,04072,04144,04666,05130,05132,05135
Unigene0002810	K19721	04974
Unigene0002811
Unigene0002812
Unigene0002813
Unigene0002814
Unigene0002815
Unigene0002816	K09542	04141,04213
Unigene0002817
Unigene0002818	K03695	04213
Unigene0002819
Unigene0002820
Unigene0002821
Unigene0002822
Unigene0002823	K09262	04022,04371,04928
Unigene0002824
Unigene0002825
Unigene0002826
Unigene0002827
Unigene0002828
Unigene0002829	K09530	04141
Unigene0002830	K04346	04010,04022,04071,04072,04270,04361,04730,04810,04928,05130,05163,05200
Unigene0002831
Unigene0002832
Unigene0002833
Unigene0002834	K07863	05100,05132
Unigene0002835
Unigene0002836
Unigene0002837
Unigene0002838	K15604	05202
Unigene0002839
Unigene0002840
Unigene0002841
Unigene0002842
Unigene0002843
Unigene0002844
Unigene0002845
Unigene0002846	K06106	04530,05100,05130,05131,05205
Unigene0002847
Unigene0002848	K02260	00190,01100,04714
Unigene0002849
Unigene0002850
Unigene0002851
Unigene0002852
Unigene0002853
Unigene0002854
Unigene0002855	K02927	03010
Unigene0002856
Unigene0002857
Unigene0002858
Unigene0002859
Unigene0002860
Unigene0002861
Unigene0002862
Unigene0002863
Unigene0002864
Unigene0002865
Unigene0002866
Unigene0002867
Unigene0002868
Unigene0002869
Unigene0002870
Unigene0002871	K04699	04630,04917
Unigene0002872	K07297	04152,04211,04920,04932
Unigene0002873	K00902	00510,01100
Unigene0002874	K02128	00190,01100,04714,05010,05012,05016
Unigene0002875
Unigene0002876
Unigene0002877
Unigene0002878	K20183	05132
Unigene0002879
Unigene0002880	K01195	00040,00531,00860,00983,01100,04142
Unigene0002881
Unigene0002882	K03350	04110,04114,04120,04914,05166
Unigene0002883
Unigene0002884
Unigene0002885
Unigene0002886	K04409	04010,04012,04014,04024,04062,04360,04392,04510,04625,04650,04660,04666,04810,05120,05130,05132,05170,05205,05211
Unigene0002887
Unigene0002888
Unigene0002889	K03094	04110,04114,04120,04141,04310,04341,04350,04710,05131,05132,05170,05200
Unigene0002890
Unigene0002891
Unigene0002892
Unigene0002893
Unigene0002894	K06752	04145,04514,04612,04640,04658,04659,04672,04940,05140,05145,05150,05152,05164,05166,05168,05169,05310,05320,05321,05322,05323,05330,05332,05416
Unigene0002895
Unigene0002896
Unigene0002897
Unigene0002898
Unigene0002899	K16942	05100,05131
Unigene0002900
Unigene0002901
Unigene0002902
Unigene0002903
Unigene0002904	K11247	04144
Unigene0002905
Unigene0002906
Unigene0002907
Unigene0002908
Unigene0002909
Unigene0002910
Unigene0002911
Unigene0002912	K07902	04530
Unigene0002913
Unigene0002914
Unigene0002915
Unigene0002916
Unigene0002917
Unigene0002918
Unigene0002919
Unigene0002920	K03510	03460
Unigene0002921	K04710	00600,01100,04071
Unigene0002922	K11866	04144
Unigene0002923
Unigene0002924
Unigene0002925
Unigene0002926
Unigene0002927	K02917	03010
Unigene0002928	K20210	04013
Unigene0002929
Unigene0002930
Unigene0002931
Unigene0002932
Unigene0002933	K09291	03013,05200,05216
Unigene0002934
Unigene0002935
Unigene0002936
Unigene0002937
Unigene0002938
Unigene0002939	K10352	04530,05130,05132
Unigene0002940
Unigene0002941
Unigene0002942
Unigene0002943	K07418	00590,00591,01100,04726,04750,04913
Unigene0002944
Unigene0002945
Unigene0002946
Unigene0002947
Unigene0002948
Unigene0002949
Unigene0002950	K20865	04621
Unigene0002951
Unigene0002952
Unigene0002953
Unigene0002954
Unigene0002955
Unigene0002956	K21598	04928
Unigene0002957
Unigene0002958
Unigene0002959
Unigene0002960
Unigene0002961	K04281	05131
Unigene0002962
Unigene0002963
Unigene0002964
Unigene0002965
Unigene0002966	K17305	04979
Unigene0002967
Unigene0002968
Unigene0002969	K05644	02010
Unigene0002970
Unigene0002971
Unigene0002972
Unigene0002973
Unigene0002974	K02311	04210
Unigene0002975
Unigene0002976
Unigene0002977
Unigene0002978
Unigene0002979	K03260	03013,05416
Unigene0002980
Unigene0002981
Unigene0002982
Unigene0002983	K04322	04020,04080
Unigene0002984
Unigene0002985
Unigene0002986
Unigene0002987
Unigene0002988
Unigene0002989
Unigene0002990
Unigene0002991
Unigene0002992
Unigene0002993
Unigene0002994
Unigene0002995
Unigene0002996	K00746	00532,01100
Unigene0002997
Unigene0002998
Unigene0002999	K04678	04120,04144,04340,04341,04350
Unigene0003000
Unigene0003001	K13105	05202,05211
Unigene0003002
Unigene0003003
Unigene0003004
Unigene0003005	K11809	00500,01100
Unigene0003006	K01490	00230,01100
Unigene0003007	K13072	04060,04061,04062,04672
Unigene0003008
Unigene0003009
Unigene0003010
Unigene0003011
Unigene0003012
Unigene0003013	K19476	04144
Unigene0003014
Unigene0003015
Unigene0003016
Unigene0003017
Unigene0003018
Unigene0003019
Unigene0003020
Unigene0003021	K04534	04015,04361,04713,04723,04724,04725,04726,04727,04728,04730,04915,04916,04921,04926,05032,05034,05142,05145,05163,05170
Unigene0003022	K05462	04010,04014,04015,04151,04360,05206
Unigene0003023
Unigene0003024	K05122	04310
Unigene0003025
Unigene0003026
Unigene0003027
Unigene0003028
Unigene0003029	K12393	04142,05170
Unigene0003030
Unigene0003031
Unigene0003032
Unigene0003033
Unigene0003034
Unigene0003035
Unigene0003036	K12305	00230,00240,01100,04142
Unigene0003037
Unigene0003038
Unigene0003039
Unigene0003040
Unigene0003041
Unigene0003042	K06521	04360
Unigene0003043
Unigene0003044
Unigene0003045	K11431	00310,01100,04068
Unigene0003046
Unigene0003047
Unigene0003048
Unigene0003049	K02602	04114,04320,04914
Unigene0003050
Unigene0003051
Unigene0003052
Unigene0003053	K06460	04640
Unigene0003054
Unigene0003055
Unigene0003056	K07886	04972
Unigene0003057
Unigene0003058
Unigene0003059	K16866	05205,05206
Unigene0003060	K10955	05146,05226
Unigene0003061	K05648	02010
Unigene0003062
Unigene0003063
Unigene0003064
Unigene0003065	K18052	04064,04140,04270,04658,04659,04660,04750,04920,04931,05131,05235
Unigene0003066
Unigene0003067	K13576	04724,04727,04964
Unigene0003068
Unigene0003069	K06501	04142
Unigene0003070
Unigene0003071
Unigene0003072	K07747	05010
Unigene0003073
Unigene0003074
Unigene0003075
Unigene0003076
Unigene0003077
Unigene0003078	K07966	00052,00510,00513,00514,00515,00533,00601,01100
Unigene0003079
Unigene0003080
Unigene0003081	K04398	01524,04115,04210,04214,04215,04217,04620,04621,04622,04624,04625,04657,04668,04932,05010,05016,05130,05132,05134,05142,05145,05152,05160,05161,05162,05163,05164,05165,05167,05168,05169,05170,05200,05203,05416
Unigene0003082
Unigene0003083
Unigene0003084
Unigene0003085
Unigene0003086	K09228	05168
Unigene0003087
Unigene0003088
Unigene0003089	K12798	04621
Unigene0003090
Unigene0003091
Unigene0003092	K23616	04330,05017
Unigene0003093	K23616	04330,05017
Unigene0003094
Unigene0003095
Unigene0003096
Unigene0003097
Unigene0003098
Unigene0003099
Unigene0003100	K04179	04060,04061,04062,05167,05203
Unigene0003101
Unigene0003102	K04577	04080,04270
Unigene0003103
Unigene0003104
Unigene0003105
Unigene0003106	K04722	04060,04061,04210,04217,04650,05130,05132,05164
Unigene0003107
Unigene0003108
Unigene0003109
Unigene0003110
Unigene0003111
Unigene0003112
Unigene0003113
Unigene0003114	K05637	04151,04510,04512,05145,05146,05165,05200,05222,05410,05412,05414,05416
Unigene0003115
Unigene0003116
Unigene0003117
Unigene0003118
Unigene0003119
Unigene0003120
Unigene0003121	K10407	05010,05016,05132
Unigene0003122	K06582	04650
Unigene0003123	K06467	04514,04640,04662
Unigene0003124	K06467	04514,04640,04662
Unigene0003125
Unigene0003126	K06467	04514,04640,04662
Unigene0003127
Unigene0003128	K04418	05016
Unigene0003129
Unigene0003130
Unigene0003131	K22411	04714
Unigene0003132
Unigene0003133
Unigene0003134
Unigene0003135	K15516	03013
Unigene0003136
Unigene0003137	K12755	04022,04024,04270,04360,04510,04530,04670,04810,04921,05131,05132
Unigene0003138	K04504	03320,04310,05200,05221
Unigene0003139
Unigene0003140
Unigene0003141
Unigene0003142
Unigene0003143
Unigene0003144
Unigene0003145
Unigene0003146
Unigene0003147
Unigene0003148
Unigene0003149
Unigene0003150
Unigene0003151
Unigene0003152	K04410	04010,04012,04014,04360,04510,04660,04810,05130,05170,05211
Unigene0003153	K23484	04072,04144,04666,04721,04961,05100,05132
Unigene0003154
Unigene0003155
Unigene0003156	K06265	04512,05410,05412,05414,05416
Unigene0003157
Unigene0003158
Unigene0003159
Unigene0003160
Unigene0003161
Unigene0003162	K12396	04142
Unigene0003163	K10951	04970,04972,05110
Unigene0003164
Unigene0003165	K09228	05168
Unigene0003166
Unigene0003167
Unigene0003168
Unigene0003169
Unigene0003170	K02903	03010
Unigene0003171
Unigene0003172
Unigene0003173
Unigene0003174	K05056	04060,04630,04640
Unigene0003175	K04007	04610,05162
Unigene0003176	K09228	05168
Unigene0003177	K11653	04714,05225
Unigene0003178
Unigene0003179
Unigene0003180
Unigene0003181	K05692	04015,04145,04210,04390,04391,04510,04520,04530,04611,04670,04714,04745,04810,04919,04921,04971,05100,05110,05130,05131,05132,05135,05164,05205,05225,05410,05412,05414,05416,05418
Unigene0003182	K05681	01523,02010,04976
Unigene0003183	K04498	04024,04066,04068,04110,04310,04330,04350,04520,04630,04720,04916,04919,04922,04935,05016,05152,05161,05164,05165,05166,05167,05200,05203,05206,05211,05215
Unigene0003184
Unigene0003185	K06751	04144,04145,04218,04514,04612,04940,05163,05165,05166,05167,05168,05169,05170,05203,05320,05330,05332,05416
Unigene0003186	K00736	00510,00513,01100
Unigene0003187	K00850	00010,00030,00051,00052,01100,01200,01230,03018,04066,04152,04922,05230
Unigene0003188
Unigene0003189
Unigene0003190
Unigene0003191
Unigene0003192
Unigene0003193	K05139	04630
Unigene0003194
Unigene0003195
Unigene0003196
Unigene0003197
Unigene0003198
Unigene0003199	K04437	04010,04510,05132,05205
Unigene0003200
Unigene0003201
Unigene0003202
Unigene0003203
Unigene0003204
Unigene0003205
Unigene0003206
Unigene0003207	K16817	00564,00565,00590,00591,00592,01100,04014,04923
Unigene0003208
Unigene0003209
Unigene0003210
Unigene0003211
Unigene0003212
Unigene0003213
Unigene0003214
Unigene0003215
Unigene0003216	K00779	00510,00514,01100
Unigene0003217
Unigene0003218	K05152	04060,04061,05168
Unigene0003219
Unigene0003220
Unigene0003221
Unigene0003222
Unigene0003223	K01081	00230,00240,00760,01100
Unigene0003224
Unigene0003225	K13073	04672
Unigene0003226
Unigene0003227	K16195	04141,04217,05010,05160,05162,05164,05165,05167,05168,05169,05203
Unigene0003228
Unigene0003229
Unigene0003230
Unigene0003231
Unigene0003232
Unigene0003233
Unigene0003234
Unigene0003235
Unigene0003236
Unigene0003237
Unigene0003238
Unigene0003239
Unigene0003240
Unigene0003241
Unigene0003242
Unigene0003243	K13566	00250,01100
Unigene0003244
Unigene0003245
Unigene0003246	K12487	04144,05135
Unigene0003247
Unigene0003248
Unigene0003249
Unigene0003250
Unigene0003251
Unigene0003252	K00710	00512,00514,01100
Unigene0003253
Unigene0003254
Unigene0003255	K01173	04210
Unigene0003256
Unigene0003257
Unigene0003258
Unigene0003259
Unigene0003260
Unigene0003261	K04469	04010,04064,04380,04625,05134,05166,05169,05200,05203,05224
Unigene0003262
Unigene0003263
Unigene0003264
Unigene0003265
Unigene0003266
Unigene0003267
Unigene0003268
Unigene0003269
Unigene0003270
Unigene0003271	K06460	04640
Unigene0003272
Unigene0003273
Unigene0003274
Unigene0003275
Unigene0003276
Unigene0003277
Unigene0003278
Unigene0003279	K05080	04060,04080,04151,04630,04935
Unigene0003280
Unigene0003281
Unigene0003282
Unigene0003283
Unigene0003284	K06563	04145,04625,05152,05162
Unigene0003285
Unigene0003286	K03965	00190,01100,04714,04723,04932,05010,05012,05016
Unigene0003287
Unigene0003288
Unigene0003289
Unigene0003290
Unigene0003291
Unigene0003292
Unigene0003293
Unigene0003294
Unigene0003295
Unigene0003296
Unigene0003297
Unigene0003298	K17638	04014
Unigene0003299
Unigene0003300	K08074	00010,01100,01200
Unigene0003301
Unigene0003302	K04390	01524,04010,04060,04115,04210,04217,04650,04668,04932,04940,05010,05130,05142,05143,05160,05161,05162,05163,05164,05165,05167,05168,05169,05170,05200,05205,05320,05330,05332
Unigene0003303
Unigene0003304
Unigene0003305
Unigene0003306
Unigene0003307
Unigene0003308
Unigene0003309
Unigene0003310
Unigene0003311
Unigene0003312
Unigene0003313
Unigene0003314
Unigene0003315
Unigene0003316
Unigene0003317
Unigene0003318	K02154	00190,01100,04142,04145,04721,04966,05110,05120,05152,05165,05323
Unigene0003319
Unigene0003320
Unigene0003321
Unigene0003322
Unigene0003323
Unigene0003324	K13299	00480,00980,00982,01100,04146,05204
Unigene0003325
Unigene0003326
Unigene0003327
Unigene0003328
Unigene0003329	K22600	00230,01100
Unigene0003330
Unigene0003331
Unigene0003332
Unigene0003333
Unigene0003334
Unigene0003335
Unigene0003336
Unigene0003337
Unigene0003338	K06509	04115
Unigene0003339
Unigene0003340
Unigene0003341
Unigene0003342
Unigene0003343	K01077	00730,00790,01100
Unigene0003344
Unigene0003345
Unigene0003346
Unigene0003347
Unigene0003348
Unigene0003349
Unigene0003350
Unigene0003351
Unigene0003352
Unigene0003353
Unigene0003354	K10955	05146,05226
Unigene0003355	K14163	00860,00970,01100
Unigene0003356	K05637	04151,04510,04512,05145,05146,05165,05200,05222,05410,05412,05414,05416
Unigene0003357
Unigene0003358
Unigene0003359
Unigene0003360	K09228	05168
Unigene0003361
Unigene0003362
Unigene0003363
Unigene0003364
Unigene0003365	K04151	04080
Unigene0003366
Unigene0003367
Unigene0003368
Unigene0003369	K06572	04360
Unigene0003370
Unigene0003371	K05695	04514,04520,04910,04931
Unigene0003372
Unigene0003373
Unigene0003374	K13963	05146
Unigene0003375
Unigene0003376
Unigene0003377
Unigene0003378
Unigene0003379
Unigene0003380
Unigene0003381
Unigene0003382
Unigene0003383	K02940	03010
Unigene0003384
Unigene0003385	K05743	04360,04666,04810,05135,05170
Unigene0003386
Unigene0003387
Unigene0003388
Unigene0003389	K02927	03010
Unigene0003390
Unigene0003391
Unigene0003392	K05112	04360
Unigene0003393
Unigene0003394	K08606	04974
Unigene0003395
Unigene0003396
Unigene0003397
Unigene0003398
Unigene0003399
Unigene0003400
Unigene0003401
Unigene0003402
Unigene0003403
Unigene0003404
Unigene0003405
Unigene0003406
Unigene0003407	K02995	03010
Unigene0003408
Unigene0003409	K04143	04020,04022,04080,04714,04923,04924,04970
Unigene0003410
Unigene0003411	K13293	00230,01100,04024,04928,05032
Unigene0003412
Unigene0003413
Unigene0003414
Unigene0003415
Unigene0003416
Unigene0003417
Unigene0003418	K05094	01521,04010,04014,04015,04144,04151,04550,04810,05200,05206,05219,05230
Unigene0003419
Unigene0003420
Unigene0003421
Unigene0003422
Unigene0003423
Unigene0003424
Unigene0003425
Unigene0003426
Unigene0003427
Unigene0003428
Unigene0003429
Unigene0003430	K12330	04270,04611,04810,04928,05130,05135,05163,05200,05205
Unigene0003431
Unigene0003432	K01285	04614,04974
Unigene0003433
Unigene0003434
Unigene0003435
Unigene0003436
Unigene0003437
Unigene0003438
Unigene0003439
Unigene0003440
Unigene0003441
Unigene0003442
Unigene0003443
Unigene0003444	K09355	04927,04934,05202
Unigene0003445
Unigene0003446	K04269	04080,04750
Unigene0003447	K08058	04612,05163,05168,05169,05170
Unigene0003448
Unigene0003449
Unigene0003450
Unigene0003451
Unigene0003452
Unigene0003453
Unigene0003454
Unigene0003455
Unigene0003456
Unigene0003457
Unigene0003458
Unigene0003459	K03033	03050,05169
Unigene0003460
Unigene0003461
Unigene0003462
Unigene0003463	K05855	04064,04072,04151,04380,04611,04625,04650,04662,04664,04666,05152,05167,05168,05169,05203
Unigene0003464
Unigene0003465
Unigene0003466
Unigene0003467
Unigene0003468
Unigene0003469
Unigene0003470
Unigene0003471
Unigene0003472
Unigene0003473
Unigene0003474
Unigene0003475
Unigene0003476
Unigene0003477
Unigene0003478
Unigene0003479	K11653	04714,05225
Unigene0003480
Unigene0003481
Unigene0003482
Unigene0003483
Unigene0003484
Unigene0003485
Unigene0003486
Unigene0003487
Unigene0003488	K04249	04024,04080,04918,04923,05320
Unigene0003489
Unigene0003490
Unigene0003491
Unigene0003492
Unigene0003493
Unigene0003494
Unigene0003495
Unigene0003496
Unigene0003497
Unigene0003498
Unigene0003499	K16062	04060,04061,04062,04064
Unigene0003500
Unigene0003501
Unigene0003502
Unigene0003503
Unigene0003504
Unigene0003505	K00820	00250,00520,01100,04931
Unigene0003506
Unigene0003507
Unigene0003508
Unigene0003509
Unigene0003510
Unigene0003511
Unigene0003512	K19558	04350
Unigene0003513	K13510	00564,00565,01100
Unigene0003514
Unigene0003515	K20464	04979
Unigene0003516
Unigene0003517
Unigene0003518	K04188	04060,04061,04062
Unigene0003519
Unigene0003520
Unigene0003521
Unigene0003522
Unigene0003523
Unigene0003524
Unigene0003525
Unigene0003526
Unigene0003527
Unigene0003528	K00779	00510,00514,01100
Unigene0003529
Unigene0003530
Unigene0003531
Unigene0003532
Unigene0003533
Unigene0003534
Unigene0003535
Unigene0003536
Unigene0003537
Unigene0003538	K06751	04144,04145,04218,04514,04612,04940,05163,05165,05166,05167,05168,05169,05170,05203,05320,05330,05332,05416
Unigene0003539
Unigene0003540	K04649	04120
Unigene0003541
Unigene0003542
Unigene0003543
Unigene0003544
Unigene0003545
Unigene0003546
Unigene0003547	K01393	04614
Unigene0003548
Unigene0003549
Unigene0003550
Unigene0003551
Unigene0003552	K04615	04024,04080,04727,04742,04915,04929,05032
Unigene0003553
Unigene0003554
Unigene0003555	K23582	05206
Unigene0003556	K02130	00190,01100,04714
Unigene0003557	K06478	04514,04660,04666,05132,05340
Unigene0003558	K06478	04514,04660,04666,05132,05340
Unigene0003559
Unigene0003560
Unigene0003561
Unigene0003562
Unigene0003563	K06689	04013,04120,04141,04624,05131
Unigene0003564
Unigene0003565
Unigene0003566
Unigene0003567
Unigene0003568
Unigene0003569	K08439	04340
Unigene0003570
Unigene0003571
Unigene0003572	K12801	04621
Unigene0003573
Unigene0003574
Unigene0003575
Unigene0003576
Unigene0003577
Unigene0003578	K10421	04150
Unigene0003579
Unigene0003580
Unigene0003581
Unigene0003582	K06058	04330
Unigene0003583	K11406	04371,05034,05203,05206
Unigene0003584	K06746	04514
Unigene0003585	K02894	03010
Unigene0003586
Unigene0003587
Unigene0003588
Unigene0003589
Unigene0003590
Unigene0003591
Unigene0003592
Unigene0003593
Unigene0003594
Unigene0003595
Unigene0003596
Unigene0003597
Unigene0003598
Unigene0003599
Unigene0003600
Unigene0003601
Unigene0003602
Unigene0003603
Unigene0003604
Unigene0003605
Unigene0003606	K04274	04080
Unigene0003607
Unigene0003608
Unigene0003609
Unigene0003610
Unigene0003611
Unigene0003612
Unigene0003613	K16669	04391,04392
Unigene0003614
Unigene0003615
Unigene0003616
Unigene0003617	K10798	03410,04210,04212
Unigene0003618	K15619	05202,05215
Unigene0003619	K18283	00230,01100,04022,04740,04925,05032
Unigene0003620
Unigene0003621	K04456	01521,01522,01524,04010,04012,04014,04015,04022,04024,04062,04066,04068,04071,04072,04140,04150,04151,04152,04210,04211,04212,04213,04218,04261,04370,04371,04380,04510,04550,04611,04620,04625,04630,04660,04662,04664,04666,04668,04722,04725,04728,04910,04914,04915,04917,04919,04920,04922,04923,04926,04929,04931,04932,04933,04935,04973,05010,05017,05131,05132,05135,05142,05145,05152,05160,05161,05162,05163,05164,05165,05166,05167,05168,05169,05170,05200,05205,05210,05211,05212,05213,05214,05215,05218,05220,05221,05222,05223,05224,05225,05226,05230,05231,05235,05418
Unigene0003622
Unigene0003623
Unigene0003624
Unigene0003625
Unigene0003626
Unigene0003627
Unigene0003628
Unigene0003629
Unigene0003630
Unigene0003631	K12562	04144,04666
Unigene0003632
Unigene0003633
Unigene0003634
Unigene0003635
Unigene0003636	K09093	04659,04934
Unigene0003637
Unigene0003638
Unigene0003639
Unigene0003640
Unigene0003641
Unigene0003642
Unigene0003643
Unigene0003644	K03914	04015,04020,04024,04072,04080,04151,04610,04611,04810,05130,05200
Unigene0003645
Unigene0003646	K00710	00512,00514,01100
Unigene0003647
Unigene0003648
Unigene0003649
Unigene0003650
Unigene0003651	K01367	04141,04210,04217,04218,05010,05131
Unigene0003652
Unigene0003653
Unigene0003654
Unigene0003655
Unigene0003656
Unigene0003657
Unigene0003658
Unigene0003659	K01370	04217,04621,04623,04625,05014,05130,05131,05132,05133,05134,05135,05164
Unigene0003660
Unigene0003661
Unigene0003662
Unigene0003663
Unigene0003664	K00781	00513,00514,00515,00533,00601,01100
Unigene0003665	K03012	03020,05016
Unigene0003666
Unigene0003667
Unigene0003668
Unigene0003669
Unigene0003670
Unigene0003671
Unigene0003672	K06479	04650
Unigene0003673	K10901	03440,03460
Unigene0003674
Unigene0003675
Unigene0003676	K01080	00561,00564,00565,00600,01100,04072,04666,04975,05231
Unigene0003677
Unigene0003678
Unigene0003679	K10135	04115
Unigene0003680
Unigene0003681
Unigene0003682
Unigene0003683	K18436	00230,01100,05032
Unigene0003684
Unigene0003685	K10352	04530,05130,05132
Unigene0003686
Unigene0003687	K14416	03015,05134
Unigene0003688
Unigene0003689
Unigene0003690
Unigene0003691	K02934	03010
Unigene0003692
Unigene0003693	K06508	04662,05144,05160
Unigene0003694
Unigene0003695
Unigene0003696
Unigene0003697
Unigene0003698
Unigene0003699
Unigene0003700
Unigene0003701
Unigene0003702
Unigene0003703
Unigene0003704	K12968	04623,05162,05164
Unigene0003705
Unigene0003706
Unigene0003707
Unigene0003708
Unigene0003709
Unigene0003710
Unigene0003711
Unigene0003712
Unigene0003713
Unigene0003714	K06237	04151,04510,04512,04926,04933,04974,05146,05165,05200,05222
Unigene0003715
Unigene0003716
Unigene0003717
Unigene0003718
Unigene0003719
Unigene0003720
Unigene0003721
Unigene0003722
Unigene0003723
Unigene0003724
Unigene0003725
Unigene0003726
Unigene0003727
Unigene0003728
Unigene0003729	K13084	04070
Unigene0003730
Unigene0003731
Unigene0003732
Unigene0003733
Unigene0003734
Unigene0003735
Unigene0003736
Unigene0003737
Unigene0003738
Unigene0003739
Unigene0003740
Unigene0003741
Unigene0003742
Unigene0003743
Unigene0003744
Unigene0003745
Unigene0003746
Unigene0003747
Unigene0003748
Unigene0003749
Unigene0003750
Unigene0003751
Unigene0003752
Unigene0003753
Unigene0003754
Unigene0003755
Unigene0003756
Unigene0003757
Unigene0003758
Unigene0003759
Unigene0003760
Unigene0003761
Unigene0003762
Unigene0003763
Unigene0003764
Unigene0003765
Unigene0003766
Unigene0003767	K18494	00310,01100
Unigene0003768	K00507	01040,01100,01212,03320,04152,04212
Unigene0003769
Unigene0003770
Unigene0003771	K06587	04151,04510,04512,04810,05165,05410,05412,05414
Unigene0003772	K10870	03440,03460
Unigene0003773
Unigene0003774	K05691	04390,04520,04670,05100,05200,05213,05226,05412
Unigene0003775
Unigene0003776
Unigene0003777
Unigene0003778
Unigene0003779
Unigene0003780
Unigene0003781	K17907	04136,04137,04140
Unigene0003782	K09656	00513,01100
Unigene0003783
Unigene0003784
Unigene0003785
Unigene0003786	K00721	00510,01100
Unigene0003787
Unigene0003788
Unigene0003789
Unigene0003790
Unigene0003791
Unigene0003792	K03121	03022,04022
Unigene0003793
Unigene0003794	K14293	03013
Unigene0003795
Unigene0003796
Unigene0003797	K17834	04623,05131,05163,05168,05170
Unigene0003798
Unigene0003799
Unigene0003800
Unigene0003801
Unigene0003802
Unigene0003803
Unigene0003804	K22674	04060
Unigene0003805
Unigene0003806
Unigene0003807
Unigene0003808
Unigene0003809
Unigene0003810
Unigene0003811
Unigene0003812
Unigene0003813
Unigene0003814	K04638	05016
Unigene0003815
Unigene0003816
Unigene0003817
Unigene0003818	K21112	04530
Unigene0003819
Unigene0003820
Unigene0003821	K06506	04662,05340
Unigene0003822	K06506	04662,05340
Unigene0003823
Unigene0003824
Unigene0003825
Unigene0003826
Unigene0003827	K06467	04514,04640,04662
Unigene0003828
Unigene0003829
Unigene0003830
Unigene0003831
Unigene0003832
Unigene0003833
Unigene0003834	K06087	04514,04530,04670,05130,05160
Unigene0003835
Unigene0003836
Unigene0003837
Unigene0003838
Unigene0003839
Unigene0003840
Unigene0003841
Unigene0003842
Unigene0003843
Unigene0003844
Unigene0003845	K19363	04142
Unigene0003846
Unigene0003847
Unigene0003848
Unigene0003849
Unigene0003850
Unigene0003851
Unigene0003852
Unigene0003853
Unigene0003854
Unigene0003855	K02183	04014,04015,04020,04022,04024,04070,04114,04218,04261,04270,04371,04625,04713,04720,04722,04728,04740,04744,04745,04750,04910,04912,04915,04916,04921,04922,04924,04925,04970,04971,05010,05031,05034,05133,05152,05163,05167,05170,05200,05214,05418
Unigene0003856
Unigene0003857
Unigene0003858
Unigene0003859
Unigene0003860
Unigene0003861	K09378	04550
Unigene0003862	K09378	04550
Unigene0003863
Unigene0003864	K09378	04550
Unigene0003865	K09378	04550
Unigene0003866
Unigene0003867
Unigene0003868	K09228	05168
Unigene0003869
Unigene0003870
Unigene0003871	K09228	05168
Unigene0003872
Unigene0003873
Unigene0003874
Unigene0003875
Unigene0003876
Unigene0003877	K16342	00564,00565,00590,00591,00592,01100,04010,04014,04072,04217,04270,04370,04611,04664,04666,04724,04726,04730,04750,04912,04913,04921,05231
Unigene0003878	K16342	00564,00565,00590,00591,00592,01100,04010,04014,04072,04217,04270,04370,04611,04664,04666,04724,04726,04730,04750,04912,04913,04921,05231
Unigene0003879
Unigene0003880	K03193	00532
Unigene0003881	K00272	00250,01100,04146
Unigene0003882
Unigene0003883
Unigene0003884
Unigene0003885
Unigene0003886
Unigene0003887
Unigene0003888
Unigene0003889	K13811	00230,00261,00450,00920,01100
Unigene0003890
Unigene0003891
Unigene0003892
Unigene0003893	K07597	05412
Unigene0003894	K12301	04142
Unigene0003895
Unigene0003896
Unigene0003897
Unigene0003898
Unigene0003899	K04650	01522,04919,05202
Unigene0003900	K03883	00190,01100,04714,04723,05010,05012,05016
Unigene0003901	K00412	00190,01100,04260,04714,04932,05010,05012,05016
Unigene0003902
Unigene0003903
Unigene0003904
Unigene0003905
Unigene0003906	K01228	00510,01100,04141
Unigene0003907
Unigene0003908
Unigene0003909
Unigene0003910
Unigene0003911	K05096	04010,04014,04015,04066,04151,04510,05202,05323
Unigene0003912	K05096	04010,04014,04015,04066,04151,04510,05202,05323
Unigene0003913	K13855	04970,04971,04972,04976
Unigene0003914
Unigene0003915
Unigene0003916
Unigene0003917
Unigene0003918
Unigene0003919
Unigene0003920
Unigene0003921
Unigene0003922
Unigene0003923	K02918	03010
Unigene0003924	K06838	04360
Unigene0003925	K03138	03022
Unigene0003926
Unigene0003927
Unigene0003928
Unigene0003929
Unigene0003930
Unigene0003931
Unigene0003932
Unigene0003933	K08285	04120
Unigene0003934
Unigene0003935
Unigene0003936
Unigene0003937
Unigene0003938
Unigene0003939
Unigene0003940
Unigene0003941	K04659	04145,04151,04510,04512,05144,05165
Unigene0003942
Unigene0003943
Unigene0003944	K05152	04060,04061,05168
Unigene0003945
Unigene0003946
Unigene0003947
Unigene0003948
Unigene0003949
Unigene0003950	K04179	04060,04061,04062,05167,05203
Unigene0003951
Unigene0003952	K15297	04911
Unigene0003953	K15297	04911
Unigene0003954
Unigene0003955
Unigene0003956
Unigene0003957
Unigene0003958
Unigene0003959
Unigene0003960
Unigene0003961
Unigene0003962
Unigene0003963
Unigene0003964
Unigene0003965
Unigene0003966
Unigene0003967
Unigene0003968
Unigene0003969
Unigene0003970
Unigene0003971
Unigene0003972
Unigene0003973
Unigene0003974	K22182	00450,05200,05225
Unigene0003975
Unigene0003976
Unigene0003977
Unigene0003978
Unigene0003979
Unigene0003980
Unigene0003981
Unigene0003982
Unigene0003983
Unigene0003984
Unigene0003985
Unigene0003986
Unigene0003987
Unigene0003988
Unigene0003989
Unigene0003990
Unigene0003991
Unigene0003992
Unigene0003993
Unigene0003994
Unigene0003995
Unigene0003996
Unigene0003997
Unigene0003998
Unigene0003999
Unigene0004000
Unigene0004001
Unigene0004002
Unigene0004003	K04513	04014,04015,04022,04024,04062,04071,04072,04144,04150,04270,04310,04350,04360,04361,04510,04520,04530,04611,04621,04625,04660,04670,04722,04810,04921,04928,04972,05100,05130,05131,05132,05133,05135,05152,05163,05200,05203,05205,05206,05210,05418
Unigene0004004	K06081	04514,04520,05168
Unigene0004005	K04259	04024,04080,04750,04924,05163,05200
Unigene0004006
Unigene0004007
Unigene0004008
Unigene0004009
Unigene0004010
Unigene0004011
Unigene0004012
Unigene0004013
Unigene0004014
Unigene0004015
Unigene0004016
Unigene0004017
Unigene0004018
Unigene0004019
Unigene0004020
Unigene0004021
Unigene0004022
Unigene0004023	K01897	00061,00071,01100,01212,03320,04146,04216,04714,04920
Unigene0004024
Unigene0004025
Unigene0004026
Unigene0004027	K00164	00020,01100,01200
Unigene0004028
Unigene0004029	K10415	04145,04962,05132
Unigene0004030
Unigene0004031
Unigene0004032
Unigene0004033
Unigene0004034
Unigene0004035
Unigene0004036
Unigene0004037	K05872	04658,04659,04660,04662,04722,04920,05169,05235
Unigene0004038
Unigene0004039	K12172	03013
Unigene0004040
Unigene0004041
Unigene0004042
Unigene0004043
Unigene0004044
Unigene0004045
Unigene0004046
Unigene0004047	K11160	00561,01100,04975
Unigene0004048
Unigene0004049
Unigene0004050
Unigene0004051	K10155	05133
Unigene0004052
Unigene0004053
Unigene0004054
Unigene0004055	K16817	00564,00565,00590,00591,00592,01100,04014,04923
Unigene0004056
Unigene0004057	K16817	00564,00565,00590,00591,00592,01100,04014,04923
Unigene0004058
Unigene0004059	K05189	04080,04723,04727,05032,05033
Unigene0004060	K01158	04142
Unigene0004061
Unigene0004062
Unigene0004063
Unigene0004064
Unigene0004065
Unigene0004066
Unigene0004067
Unigene0004068
Unigene0004069
Unigene0004070
Unigene0004071
Unigene0004072	K08272	04150,04152
Unigene0004073
Unigene0004074
Unigene0004075
Unigene0004076
Unigene0004077
Unigene0004078
Unigene0004079
Unigene0004080
Unigene0004081
Unigene0004082
Unigene0004083
Unigene0004084
Unigene0004085
Unigene0004086
Unigene0004087
Unigene0004088
Unigene0004089	K09029	04380,04657,05030,05031,05034
Unigene0004090
Unigene0004091	K04373	04010,04114,04150,04714,04720,04722,04914,04931,05135
Unigene0004092	K12388	04142,04722,04979
Unigene0004093
Unigene0004094
Unigene0004095	K03265	03015
Unigene0004096
Unigene0004097
Unigene0004098
Unigene0004099
Unigene0004100
Unigene0004101
Unigene0004102
Unigene0004103
Unigene0004104
Unigene0004105
Unigene0004106
Unigene0004107
Unigene0004108
Unigene0004109
Unigene0004110
Unigene0004111
Unigene0004112
Unigene0004113
Unigene0004114
Unigene0004115
Unigene0004116	K05108	04360
Unigene0004117
Unigene0004118
Unigene0004119
Unigene0004120
Unigene0004121
Unigene0004122
Unigene0004123
Unigene0004124
Unigene0004125
Unigene0004126
Unigene0004127	K06627	04110,04152,04218,04914,05161,05165,05166,05169,05200,05202,05203,05221
Unigene0004128
Unigene0004129
Unigene0004130
Unigene0004131	K14209	04974
Unigene0004132
Unigene0004133
Unigene0004134
Unigene0004135
Unigene0004136
Unigene0004137
Unigene0004138
Unigene0004139
Unigene0004140
Unigene0004141
Unigene0004142
Unigene0004143
Unigene0004144
Unigene0004145	K04265	04022,04024,04071,04080,04923,04924,05032
Unigene0004146
Unigene0004147	K05695	04514,04520,04910,04931
Unigene0004148	K05695	04514,04520,04910,04931
Unigene0004149	K05695	04514,04520,04910,04931
Unigene0004150
Unigene0004151	K06087	04514,04530,04670,05130,05160
Unigene0004152
Unigene0004153	K07830	04010,04014,04024,04072,04137,04140,04218,04371,04625,04810,05205
Unigene0004154
Unigene0004155
Unigene0004156
Unigene0004157
Unigene0004158	K06087	04514,04530,04670,05130,05160
Unigene0004159
Unigene0004160	K06087	04514,04530,04670,05130,05160
Unigene0004161
Unigene0004162
Unigene0004163
Unigene0004164
Unigene0004165
Unigene0004166
Unigene0004167
Unigene0004168	K07375	04145,04540,05010,05016,05130
Unigene0004169
Unigene0004170	K07375	04145,04540,05010,05016,05130
Unigene0004171	K07375	04145,04540,05010,05016,05130
Unigene0004172
Unigene0004173
Unigene0004174	K12313	04270,04371,04926
Unigene0004175
Unigene0004176
Unigene0004177
Unigene0004178
Unigene0004179
Unigene0004180
Unigene0004181
Unigene0004182
Unigene0004183
Unigene0004184	K04694	04120,04380,04630,04910,04917,04930,04935,05145,05206
Unigene0004185
Unigene0004186
Unigene0004187
Unigene0004188
Unigene0004189
Unigene0004190
Unigene0004191
Unigene0004192
Unigene0004193
Unigene0004194
Unigene0004195
Unigene0004196
Unigene0004197
Unigene0004198
Unigene0004199
Unigene0004200
Unigene0004201
Unigene0004202
Unigene0004203
Unigene0004204
Unigene0004205	K05462	04010,04014,04015,04151,04360,05206
Unigene0004206
Unigene0004207
Unigene0004208
Unigene0004209
Unigene0004210
Unigene0004211
Unigene0004212
Unigene0004213
Unigene0004214
Unigene0004215
Unigene0004216
Unigene0004217
Unigene0004218
Unigene0004219
Unigene0004220
Unigene0004221
Unigene0004222
Unigene0004223
Unigene0004224
Unigene0004225
Unigene0004226
Unigene0004227	K00781	00513,00514,00515,00533,00601,01100
Unigene0004228
Unigene0004229
Unigene0004230
Unigene0004231
Unigene0004232
Unigene0004233
Unigene0004234
Unigene0004235
Unigene0004236
Unigene0004237
Unigene0004238
Unigene0004239
Unigene0004240	K11153	00830,01100
Unigene0004241
Unigene0004242
Unigene0004243
Unigene0004244
Unigene0004245
Unigene0004246
Unigene0004247
Unigene0004248
Unigene0004249
Unigene0004250
Unigene0004251
Unigene0004252
Unigene0004253
Unigene0004254
Unigene0004255
Unigene0004256
Unigene0004257
Unigene0004258
Unigene0004259
Unigene0004260
Unigene0004261
Unigene0004262
Unigene0004263
Unigene0004264
Unigene0004265
Unigene0004266
Unigene0004267
Unigene0004268
Unigene0004269
Unigene0004270
Unigene0004271
Unigene0004272
Unigene0004273
Unigene0004274
Unigene0004275
Unigene0004276	K05148	04060,04380
Unigene0004277
Unigene0004278
Unigene0004279
Unigene0004280	K01077	00730,00790,01100
Unigene0004281	K05755	04144,04666,04810,05100,05130,05131,05132
Unigene0004282
Unigene0004283	K08536	03320,04931,04932,05160
Unigene0004284
Unigene0004285
Unigene0004286
Unigene0004287
Unigene0004288
Unigene0004289
Unigene0004290	K06478	04514,04660,04666,05132,05340
Unigene0004291
Unigene0004292
Unigene0004293	K01148	03018
Unigene0004294
Unigene0004295
Unigene0004296
Unigene0004297
Unigene0004298	K02354	04150,04310,04390,04550,04916,04934,05010,05165,05200,05205,05217,05224,05225,05226
Unigene0004299
Unigene0004300
Unigene0004301
Unigene0004302
Unigene0004303	K01875	00970
Unigene0004304
Unigene0004305	K05747	04062,04520,04530,04666,05135,05231
Unigene0004306
Unigene0004307
Unigene0004308
Unigene0004309
Unigene0004310	K06582	04650
Unigene0004311
Unigene0004312
Unigene0004313	K00637	00100,04979
Unigene0004314
Unigene0004315
Unigene0004316
Unigene0004317
Unigene0004318	K11703	00310,00514,01100
Unigene0004319	K01081	00230,00240,00760,01100
Unigene0004320
Unigene0004321	K08267	04150
Unigene0004322
Unigene0004323	K02684	03030
Unigene0004324
Unigene0004325
Unigene0004326	K11992	00120,01100,04146
Unigene0004327
Unigene0004328	K05765	04360,04666,04810,05133,05170
Unigene0004329	K05765	04360,04666,04810,05133,05170
Unigene0004330
Unigene0004331
Unigene0004332
Unigene0004333
Unigene0004334
Unigene0004335
Unigene0004336
Unigene0004337	K23583	05132
Unigene0004338
Unigene0004339	K02960	03010
Unigene0004340
Unigene0004341
Unigene0004342
Unigene0004343
Unigene0004344
Unigene0004345
Unigene0004346
Unigene0004347
Unigene0004348
Unigene0004349
Unigene0004350
Unigene0004351
Unigene0004352
Unigene0004353
Unigene0004354
Unigene0004355	K15143	04919
Unigene0004356
Unigene0004357
Unigene0004358
Unigene0004359	K10576	04120
Unigene0004360
Unigene0004361
Unigene0004362
Unigene0004363	K20909	04621
Unigene0004364
Unigene0004365
Unigene0004366
Unigene0004367
Unigene0004368
Unigene0004369
Unigene0004370
Unigene0004371	K04854	04010,04020,04713,04925,04927,04929,04930,04934
Unigene0004372	K04855	04010,04020,04713,04925,04927,04929,04934
Unigene0004373	K07187	04022,04068,04140,04152,04211,04213,04910,04920,04923,04930,04931,04932,04935,05010,05206
Unigene0004374
Unigene0004375
Unigene0004376
Unigene0004377
Unigene0004378
Unigene0004379
Unigene0004380	K07964	00531,01100,05205
Unigene0004381
Unigene0004382
Unigene0004383
Unigene0004384	K06237	04151,04510,04512,04926,04933,04974,05146,05165,05200,05222
Unigene0004385
Unigene0004386
Unigene0004387
Unigene0004388
Unigene0004389
Unigene0004390	K15588	00310,01100
Unigene0004391
Unigene0004392
Unigene0004393	K07897	04137,04140,04144,04145,05132,05146,05152
Unigene0004394
Unigene0004395
Unigene0004396
Unigene0004397
Unigene0004398	K05462	04010,04014,04015,04151,04360,05206
Unigene0004399
Unigene0004400	K02737	03050
Unigene0004401	K02737	03050
Unigene0004402	K04304	04060,04061
Unigene0004403
Unigene0004404
Unigene0004405	K05084	01521,04010,04012,04020,04151,05205,05206
Unigene0004406
Unigene0004407
Unigene0004408
Unigene0004409
Unigene0004410
Unigene0004411
Unigene0004412
Unigene0004413
Unigene0004414
Unigene0004415	K09671	00533
Unigene0004416
Unigene0004417
Unigene0004418
Unigene0004419
Unigene0004420
Unigene0004421	K12823	03040,05202,05205
Unigene0004422
Unigene0004423
Unigene0004424	K13869	04216
Unigene0004425	K13869	04216
Unigene0004426	K02925	03010
Unigene0004427	K02925	03010
Unigene0004428	K02925	03010
Unigene0004429
Unigene0004430
Unigene0004431
Unigene0004432
Unigene0004433
Unigene0004434
Unigene0004435
Unigene0004436
Unigene0004437
Unigene0004438
Unigene0004439
Unigene0004440
Unigene0004441	K11828	04390,04724,05016,05030
Unigene0004442	K11828	04390,04724,05016,05030
Unigene0004443
Unigene0004444
Unigene0004445	K05611	05012
Unigene0004446	K02949	03010
Unigene0004447	K02949	03010
Unigene0004448	K02949	03010
Unigene0004449
Unigene0004450
Unigene0004451	K17637	04014,05132
Unigene0004452
Unigene0004453	K06277	04015,04510,04722,04910,05211
Unigene0004454
Unigene0004455
Unigene0004456
Unigene0004457
Unigene0004458
Unigene0004459
Unigene0004460
Unigene0004461
Unigene0004462
Unigene0004463
Unigene0004464
Unigene0004465
Unigene0004466	K11138	04550
Unigene0004467
Unigene0004468
Unigene0004469	K01510	00230,00240,01100,05169
Unigene0004470
Unigene0004471
Unigene0004472
Unigene0004473
Unigene0004474
Unigene0004475
Unigene0004476
Unigene0004477
Unigene0004478
Unigene0004479
Unigene0004480
Unigene0004481
Unigene0004482
Unigene0004483
Unigene0004484
Unigene0004485
Unigene0004486	K07818	04210,04650,04940,05320,05330,05332,05416
Unigene0004487
Unigene0004488
Unigene0004489
Unigene0004490	K21289	00562,01100,04022,04062,04072,04151,04261,04371,04611,04725,04921,05145,05167
Unigene0004491
Unigene0004492	K20403	04150
Unigene0004493
Unigene0004494
Unigene0004495
Unigene0004496
Unigene0004497
Unigene0004498
Unigene0004499
Unigene0004500
Unigene0004501
Unigene0004502
Unigene0004503	K05757	04144,04666,04810,05100,05130,05131,05132
Unigene0004504
Unigene0004505	K09485	04141
Unigene0004506
Unigene0004507
Unigene0004508
Unigene0004509
Unigene0004510
Unigene0004511
Unigene0004512
Unigene0004513
Unigene0004514
Unigene0004515
Unigene0004516	K01017	00532
Unigene0004517	K06255	04512,05161,05205
Unigene0004518
Unigene0004519
Unigene0004520	K03143	03022,03420,05203
Unigene0004521	K03143	03022,03420,05203
Unigene0004522
Unigene0004523
Unigene0004524
Unigene0004525
Unigene0004526
Unigene0004527	K10583	04120
Unigene0004528
Unigene0004529	K13512	00564,00565,01100
Unigene0004530
Unigene0004531
Unigene0004532
Unigene0004533
Unigene0004534
Unigene0004535
Unigene0004536
Unigene0004537
Unigene0004538	K11092	03040
Unigene0004539
Unigene0004540
Unigene0004541
Unigene0004542
Unigene0004543
Unigene0004544
Unigene0004545
Unigene0004546
Unigene0004547
Unigene0004548
Unigene0004549	K19532	00100,01100
Unigene0004550
Unigene0004551
Unigene0004552
Unigene0004553
Unigene0004554	K00254	00240,01100
Unigene0004555
Unigene0004556
Unigene0004557
Unigene0004558
Unigene0004559
Unigene0004560
Unigene0004561	K01831	00590,01100
Unigene0004562
Unigene0004563
Unigene0004564
Unigene0004565
Unigene0004566
Unigene0004567
Unigene0004568
Unigene0004569
Unigene0004570
Unigene0004571
Unigene0004572
Unigene0004573
Unigene0004574
Unigene0004575
Unigene0004576	K07920	04140
Unigene0004577
Unigene0004578
Unigene0004579
Unigene0004580
Unigene0004581	K10574	04120
Unigene0004582	K00471	00310,01100
Unigene0004583
Unigene0004584
Unigene0004585
Unigene0004586	K07515	00062,00071,00280,00310,00380,00410,00640,00650,01100,01200,01212
Unigene0004587
Unigene0004588
Unigene0004589
Unigene0004590	K16196	04140,04141,05160,05162,05168
Unigene0004591
Unigene0004592
Unigene0004593
Unigene0004594
Unigene0004595
Unigene0004596	K04958	04020,04022,04070,04114,04140,04210,04218,04270,04371,04540,04611,04621,04625,04713,04720,04723,04724,04725,04726,04728,04730,04745,04750,04912,04915,04918,04921,04922,04924,04925,04927,04928,04929,04934,04935,04970,04971,04972,05010,05016,05017,05131,05163,05167,05170,05205
Unigene0004597
Unigene0004598
Unigene0004599
Unigene0004600
Unigene0004601
Unigene0004602
Unigene0004603
Unigene0004604
Unigene0004605
Unigene0004606
Unigene0004607	K06751	04144,04145,04218,04514,04612,04940,05163,05165,05166,05167,05168,05169,05170,05203,05320,05330,05332,05416
Unigene0004608	K06751	04144,04145,04218,04514,04612,04940,05163,05165,05166,05167,05168,05169,05170,05203,05320,05330,05332,05416
Unigene0004609	K06751	04144,04145,04218,04514,04612,04940,05163,05165,05166,05167,05168,05169,05170,05203,05320,05330,05332,05416
Unigene0004610
Unigene0004611
Unigene0004612
Unigene0004613
Unigene0004614
Unigene0004615	K04500	04110,04144,04218,04350,04371,04390,04550,04659,04926,04933,05142,05166,05200,05205,05210,05212,05225,05226,05321
Unigene0004616	K23605	04068,04110,04144,04218,04310,04350,04371,04390,04520,04550,04659,04933,05161,05166,05200,05210,05212,05220,05225,05226,05321
Unigene0004617
Unigene0004618
Unigene0004619
Unigene0004620
Unigene0004621
Unigene0004622
Unigene0004623
Unigene0004624
Unigene0004625
Unigene0004626
Unigene0004627
Unigene0004628	K10408	05016
Unigene0004629
Unigene0004630
Unigene0004631
Unigene0004632
Unigene0004633	K11406	04371,05034,05203,05206
Unigene0004634
Unigene0004635
Unigene0004636
Unigene0004637
Unigene0004638
Unigene0004639
Unigene0004640	K19383	04350
Unigene0004641
Unigene0004642
Unigene0004643
Unigene0004644
Unigene0004645
Unigene0004646
Unigene0004647
Unigene0004648	K06509	04115
Unigene0004649
Unigene0004650
Unigene0004651
Unigene0004652
Unigene0004653
Unigene0004654
Unigene0004655
Unigene0004656
Unigene0004657
Unigene0004658
Unigene0004659
Unigene0004660
Unigene0004661
Unigene0004662
Unigene0004663
Unigene0004664
Unigene0004665
Unigene0004666
Unigene0004667	K16510	04010,04668
Unigene0004668	K14443	03018
Unigene0004669
Unigene0004670
Unigene0004671	K08015	04014,04015,04218,04670,05200,05223
Unigene0004672
Unigene0004673
Unigene0004674	K09026	04710
Unigene0004675
Unigene0004676	K12172	03013
Unigene0004677	K12172	03013
Unigene0004678	K04147	04080,04728
Unigene0004679	K04147	04080,04728
Unigene0004680
Unigene0004681
Unigene0004682
Unigene0004683	K05141	04060,04061,04668,04920,05014,05170
Unigene0004684
Unigene0004685	K06067	04110,04213,04330,04919,05016,05031,05034,05165,05169,05200,05202,05203,05206,05220
Unigene0004686
Unigene0004687
Unigene0004688
Unigene0004689
Unigene0004690
Unigene0004691
Unigene0004692
Unigene0004693
Unigene0004694
Unigene0004695
Unigene0004696	K02159	01521,01522,01524,04071,04115,04141,04210,04211,04215,04217,04722,04932,04933,05014,05016,05020,05130,05131,05132,05152,05160,05161,05162,05163,05164,05165,05166,05167,05168,05169,05170,05200,05202,05203,05210,05212,05213,05214,05216,05217,05218,05220,05222,05223,05224,05225,05226
Unigene0004697
Unigene0004698
Unigene0004699
Unigene0004700	K05730	04015,04024,04062,04510,04650,04660,04662,04664,04666,04670,04810,05135,05205
Unigene0004701
Unigene0004702	K05730	04015,04024,04062,04510,04650,04660,04662,04664,04666,04670,04810,05135,05205
Unigene0004703
Unigene0004704
Unigene0004705	K03213	04310,04390
Unigene0004706
Unigene0004707
Unigene0004708
Unigene0004709	K12352	00600,01100
Unigene0004710
Unigene0004711
Unigene0004712	K05093	01521,04010,04014,04015,04144,04151,04550,04810,05200,05215,05226,05230
Unigene0004713
Unigene0004714
Unigene0004715
Unigene0004716
Unigene0004717
Unigene0004718
Unigene0004719
Unigene0004720
Unigene0004721
Unigene0004722
Unigene0004723	K06509	04115
Unigene0004724
Unigene0004725
Unigene0004726
Unigene0004727	K15296	04721
Unigene0004728
Unigene0004729
Unigene0004730
Unigene0004731
Unigene0004732
Unigene0004733
Unigene0004734	K07604	04915,05150
Unigene0004735
Unigene0004736
Unigene0004737
Unigene0004738
Unigene0004739	K04507	04310
Unigene0004740
Unigene0004741
Unigene0004742
Unigene0004743	K10577	03013,04064,04120,05206
Unigene0004744	K14457	00561,04975
Unigene0004745
Unigene0004746	K12160	03013,05418
Unigene0004747
Unigene0004748	K12567	05410,05414
Unigene0004749	K12567	05410,05414
Unigene0004750
Unigene0004751
Unigene0004752
Unigene0004753
Unigene0004754
Unigene0004755
Unigene0004756
Unigene0004757
Unigene0004758
Unigene0004759
Unigene0004760
Unigene0004761
Unigene0004762	K22410	04714
Unigene0004763
Unigene0004764
Unigene0004765
Unigene0004766
Unigene0004767
Unigene0004768
Unigene0004769
Unigene0004770
Unigene0004771
Unigene0004772
Unigene0004773
Unigene0004774
Unigene0004775
Unigene0004776
Unigene0004777
Unigene0004778	K14557	03008
Unigene0004779
Unigene0004780
Unigene0004781
Unigene0004782
Unigene0004783
Unigene0004784
Unigene0004785
Unigene0004786	K09228	05168
Unigene0004787
Unigene0004788
Unigene0004789
Unigene0004790
Unigene0004791	K12830	03040
Unigene0004792	K12075	04390,04530,05165
Unigene0004793
Unigene0004794
Unigene0004795
Unigene0004796
Unigene0004797	K03233	05134
Unigene0004798	K03233	05134
Unigene0004799
Unigene0004800
Unigene0004801
Unigene0004802
Unigene0004803
Unigene0004804
Unigene0004805	K21111	04530
Unigene0004806
Unigene0004807	K10428	04962,05016
Unigene0004808
Unigene0004809
Unigene0004810
Unigene0004811
Unigene0004812
Unigene0004813
Unigene0004814	K03783	00230,00240,00760,01100
Unigene0004815
Unigene0004816
Unigene0004817
Unigene0004818
Unigene0004819
Unigene0004820
Unigene0004821
Unigene0004822
Unigene0004823
Unigene0004824
Unigene0004825
Unigene0004826
Unigene0004827
Unigene0004828
Unigene0004829
Unigene0004830
Unigene0004831
Unigene0004832
Unigene0004833
Unigene0004834
Unigene0004835
Unigene0004836
Unigene0004837
Unigene0004838
Unigene0004839	K13567	04060,04350,04550
Unigene0004840
Unigene0004841
Unigene0004842	K04745	00533
Unigene0004843
Unigene0004844
Unigene0004845
Unigene0004846
Unigene0004847	K01074	00062,01100,01212,04142
Unigene0004848
Unigene0004849
Unigene0004850
Unigene0004851	K09069	05205
Unigene0004852
Unigene0004853
Unigene0004854
Unigene0004855	K14676	00564
Unigene0004856
Unigene0004857
Unigene0004858	K23560	05206
Unigene0004859	K04550	04979,05010,05144
Unigene0004860
Unigene0004861
Unigene0004862
Unigene0004863
Unigene0004864
Unigene0004865
Unigene0004866
Unigene0004867
Unigene0004868
Unigene0004869
Unigene0004870
Unigene0004871	K04945	04911,04929,04970,04974
Unigene0004872
Unigene0004873
Unigene0004874
Unigene0004875
Unigene0004876
Unigene0004877
Unigene0004878
Unigene0004879
Unigene0004880
Unigene0004881
Unigene0004882
Unigene0004883
Unigene0004884	K02131	00190,01100,04714,05010,05012,05016
Unigene0004885
Unigene0004886
Unigene0004887
Unigene0004888
Unigene0004889
Unigene0004890	K08180	05230
Unigene0004891
Unigene0004892
Unigene0004893	K00626	00071,00072,00280,00310,00380,00620,00630,00640,00650,00900,01100,01200,01212
Unigene0004894
Unigene0004895
Unigene0004896
Unigene0004897
Unigene0004898
Unigene0004899
Unigene0004900
Unigene0004901
Unigene0004902
Unigene0004903
Unigene0004904
Unigene0004905
Unigene0004906
Unigene0004907
Unigene0004908	K00688	00500,01100,04217,04910,04922,04931
Unigene0004909
Unigene0004910
Unigene0004911
Unigene0004912
Unigene0004913
Unigene0004914
Unigene0004915
Unigene0004916
Unigene0004917	K13882	04145,05152
Unigene0004918
Unigene0004919
Unigene0004920
Unigene0004921
Unigene0004922
Unigene0004923
Unigene0004924
Unigene0004925
Unigene0004926
Unigene0004927
Unigene0004928
Unigene0004929	K13084	04070
Unigene0004930
Unigene0004931	K12793	04064,04621,04657,04668,05130,05131,05132
Unigene0004932
Unigene0004933
Unigene0004934
Unigene0004935
Unigene0004936
Unigene0004937
Unigene0004938
Unigene0004939
Unigene0004940
Unigene0004941
Unigene0004942
Unigene0004943
Unigene0004944
Unigene0004945	K06225	04024,04340,04341,04360,05200,05205,05217
Unigene0004946
Unigene0004947
Unigene0004948
Unigene0004949
Unigene0004950
Unigene0004951
Unigene0004952	K04684	01522,04137,04350,04915,04927,04928,04934,05016,05017,05163,05200,05202,05224,05231
Unigene0004953
Unigene0004954
Unigene0004955
Unigene0004956	K05695	04514,04520,04910,04931
Unigene0004957	K05695	04514,04520,04910,04931
Unigene0004958
Unigene0004959
Unigene0004960
Unigene0004961
Unigene0004962
Unigene0004963
Unigene0004964
Unigene0004965
Unigene0004966
Unigene0004967
Unigene0004968
Unigene0004969
Unigene0004970
Unigene0004971
Unigene0004972
Unigene0004973
Unigene0004974
Unigene0004975
Unigene0004976
Unigene0004977
Unigene0004978
Unigene0004979	K10407	05010,05016,05132
Unigene0004980
Unigene0004981	K06760	04514
Unigene0004982	K06760	04514
Unigene0004983	K06760	04514
Unigene0004984	K06760	04514
Unigene0004985
Unigene0004986
Unigene0004987	K04929	04725
Unigene0004988
Unigene0004989
Unigene0004990
Unigene0004991
Unigene0004992
Unigene0004993	K09057	04711
Unigene0004994
Unigene0004995	K10615	04120
Unigene0004996
Unigene0004997
Unigene0004998	K01512	00620,01100
Unigene0004999	K01369	04142,04612
Unigene0005000
Unigene0005001	K08133	04974
Unigene0005002
Unigene0005003
Unigene0005004
Unigene0005005
Unigene0005006
Unigene0005007
Unigene0005008	K00889	00562,01100,04070,04072,04144,04666,04810,05135,05231
Unigene0005009
Unigene0005010
Unigene0005011
Unigene0005012	K07526	04360
Unigene0005013
Unigene0005014
Unigene0005015
Unigene0005016
Unigene0005017
Unigene0005018
Unigene0005019
Unigene0005020
Unigene0005021	K12836	03040,05131
Unigene0005022
Unigene0005023
Unigene0005024
Unigene0005025	K10138	04115,04218,04935,05202
Unigene0005026	K13625	04216,04217,04978
Unigene0005027
Unigene0005028
Unigene0005029
Unigene0005030
Unigene0005031
Unigene0005032
Unigene0005033
Unigene0005034
Unigene0005035
Unigene0005036
Unigene0005037
Unigene0005038
Unigene0005039
Unigene0005040
Unigene0005041
Unigene0005042
Unigene0005043
Unigene0005044
Unigene0005045
Unigene0005046
Unigene0005047
Unigene0005048
Unigene0005049
Unigene0005050
Unigene0005051
Unigene0005052
Unigene0005053	K01672	00910,01100
Unigene0005054	K18246	00910,01100,04964
Unigene0005055
Unigene0005056
Unigene0005057
Unigene0005058
Unigene0005059
Unigene0005060	K00733	00532,00534,01100
Unigene0005061	K11429	00310,01100
Unigene0005062
Unigene0005063
Unigene0005064
Unigene0005065
Unigene0005066	K06584	04151,04510,04512,04514,04810,05165,05410,05412,05414
Unigene0005067
Unigene0005068
Unigene0005069
Unigene0005070
Unigene0005071
Unigene0005072	K06757	04514
Unigene0005073
Unigene0005074
Unigene0005075
Unigene0005076
Unigene0005077
Unigene0005078
Unigene0005079
Unigene0005080
Unigene0005081
Unigene0005082
Unigene0005083
Unigene0005084
Unigene0005085
Unigene0005086
Unigene0005087
Unigene0005088
Unigene0005089
Unigene0005090
Unigene0005091	K23937	05132
Unigene0005092
Unigene0005093
Unigene0005094
Unigene0005095
Unigene0005096
Unigene0005097	K05433	04060,04630,04668,04672,05166,05200,05323
Unigene0005098
Unigene0005099
Unigene0005100
Unigene0005101
Unigene0005102
Unigene0005103	K04698	04630,04917
Unigene0005104
Unigene0005105
Unigene0005106
Unigene0005107
Unigene0005108
Unigene0005109
Unigene0005110	K06269	03015,04022,04024,04114,04218,04261,04270,04390,04510,04611,04720,04728,04750,04810,04910,04921,04931,05031,05034,05168,05205
Unigene0005111	K09993	04110
Unigene0005112	K09993	04110
Unigene0005113
Unigene0005114
Unigene0005115
Unigene0005116
Unigene0005117
Unigene0005118
Unigene0005119
Unigene0005120
Unigene0005121
Unigene0005122
Unigene0005123
Unigene0005124
Unigene0005125	K12198	04144,04217
Unigene0005126
Unigene0005127
Unigene0005128
Unigene0005129	K03843	00510,00513,01100
Unigene0005130
Unigene0005131
Unigene0005132	K00019	00072,00650,01100
Unigene0005133
Unigene0005134
Unigene0005135
Unigene0005136
Unigene0005137
Unigene0005138
Unigene0005139
Unigene0005140
Unigene0005141
Unigene0005142
Unigene0005143
Unigene0005144
Unigene0005145	K02159	01521,01522,01524,04071,04115,04141,04210,04211,04215,04217,04722,04932,04933,05014,05016,05020,05130,05131,05132,05152,05160,05161,05162,05163,05164,05165,05166,05167,05168,05169,05170,05200,05202,05203,05210,05212,05213,05214,05216,05217,05218,05220,05222,05223,05224,05225,05226
Unigene0005146
Unigene0005147
Unigene0005148
Unigene0005149
Unigene0005150
Unigene0005151
Unigene0005152
Unigene0005153
Unigene0005154
Unigene0005155
Unigene0005156
Unigene0005157
Unigene0005158
Unigene0005159
Unigene0005160
Unigene0005161	K09228	05168
Unigene0005162	K09228	05168
Unigene0005163	K09228	05168
Unigene0005164
Unigene0005165
Unigene0005166
Unigene0005167
Unigene0005168
Unigene0005169	K00922	00562,01100,01521,01522,01524,04012,04014,04015,04024,04062,04066,04068,04070,04071,04072,04140,04150,04151,04152,04210,04211,04212,04213,04218,04360,04361,04370,04380,04510,04550,04611,04620,04625,04630,04650,04660,04662,04664,04666,04668,04670,04722,04725,04750,04810,04910,04914,04915,04917,04919,04923,04926,04929,04930,04931,04932,04933,04935,04960,04973,05010,05017,05100,05131,05135,05142,05146,05160,05161,05162,05163,05164,05165,05166,05167,05168,05169,05170,05200,05203,05205,05206,05210,05211,05212,05213,05214,05215,05218,05220,05221,05222,05223,05224,05225,05226,05230,05231,05235,05418
Unigene0005170
Unigene0005171
Unigene0005172
Unigene0005173
Unigene0005174
Unigene0005175
Unigene0005176
Unigene0005177
Unigene0005178
Unigene0005179
Unigene0005180
Unigene0005181
Unigene0005182
Unigene0005183
Unigene0005184
Unigene0005185
Unigene0005186	K00546	00340,01100
Unigene0005187
Unigene0005188
Unigene0005189
Unigene0005190
Unigene0005191
Unigene0005192
Unigene0005193
Unigene0005194
Unigene0005195
Unigene0005196
Unigene0005197
Unigene0005198
Unigene0005199
Unigene0005200
Unigene0005201	K06092	04390,04530,05165
Unigene0005202
Unigene0005203
Unigene0005204
Unigene0005205
Unigene0005206
Unigene0005207
Unigene0005208
Unigene0005209
Unigene0005210
Unigene0005211
Unigene0005212
Unigene0005213
Unigene0005214
Unigene0005215
Unigene0005216
Unigene0005217
Unigene0005218
Unigene0005219
Unigene0005220
Unigene0005221
Unigene0005222
Unigene0005223
Unigene0005224
Unigene0005225
Unigene0005226
Unigene0005227
Unigene0005228
Unigene0005229
Unigene0005230
Unigene0005231
Unigene0005232
Unigene0005233
Unigene0005234
Unigene0005235
Unigene0005236
Unigene0005237
Unigene0005238
Unigene0005239
Unigene0005240
Unigene0005241
Unigene0005242
Unigene0005243	K04229	04020,04024,04080,04921
Unigene0005244
Unigene0005245
Unigene0005246
Unigene0005247
Unigene0005248	K13710	04810,05135
Unigene0005249
Unigene0005250
Unigene0005251
Unigene0005252
Unigene0005253
Unigene0005254
Unigene0005255
Unigene0005256
Unigene0005257
Unigene0005258
Unigene0005259
Unigene0005260
Unigene0005261
Unigene0005262
Unigene0005263	K13209	05202
Unigene0005264
Unigene0005265
Unigene0005266
Unigene0005267
Unigene0005268
Unigene0005269
Unigene0005270
Unigene0005271
Unigene0005272
Unigene0005273
Unigene0005274
Unigene0005275
Unigene0005276
Unigene0005277
Unigene0005278
Unigene0005279
Unigene0005280	K07635	00601,01100
Unigene0005281
Unigene0005282	K10839	03420,04141
Unigene0005283	K03662	00190,01100,04142,04145,05110,05120,05152,05161,05165,05323
Unigene0005284
Unigene0005285	K12471	04144
Unigene0005286
Unigene0005287	K07969	00533,00601,01100
Unigene0005288
Unigene0005289	K10151	04068,04110,04115,04151,04218,04310,04340,04390,04510,04630,04917,05162,05165,05166,05169,05200,05202,05203,05206
Unigene0005290
Unigene0005291
Unigene0005292
Unigene0005293
Unigene0005294
Unigene0005295
Unigene0005296
Unigene0005297
Unigene0005298
Unigene0005299
Unigene0005300
Unigene0005301
Unigene0005302
Unigene0005303
Unigene0005304
Unigene0005305
Unigene0005306
Unigene0005307
Unigene0005308	K20127	05130
Unigene0005309
Unigene0005310	K12189	04144
Unigene0005311
Unigene0005312
Unigene0005313	K00591	00130,01100
Unigene0005314
Unigene0005315
Unigene0005316
Unigene0005317
Unigene0005318
Unigene0005319
Unigene0005320	K04710	00600,01100,04071
Unigene0005321
Unigene0005322
Unigene0005323
Unigene0005324
Unigene0005325
Unigene0005326
Unigene0005327
Unigene0005328
Unigene0005329
Unigene0005330
Unigene0005331
Unigene0005332
Unigene0005333
Unigene0005334
Unigene0005335
Unigene0005336
Unigene0005337
Unigene0005338
Unigene0005339
Unigene0005340
Unigene0005341
Unigene0005342
Unigene0005343
Unigene0005344
Unigene0005345
Unigene0005346
Unigene0005347
Unigene0005348
Unigene0005349	K06744	04514,04660,05235
Unigene0005350
Unigene0005351
Unigene0005352
Unigene0005353
Unigene0005354
Unigene0005355
Unigene0005356
Unigene0005357
Unigene0005358
Unigene0005359	K03513	03450
Unigene0005360	K13567	04060,04350,04550
Unigene0005361	K03907	04610,04933,05418
Unigene0005362
Unigene0005363
Unigene0005364
Unigene0005365
Unigene0005366
Unigene0005367
Unigene0005368
Unigene0005369
Unigene0005370
Unigene0005371
Unigene0005372
Unigene0005373
Unigene0005374
Unigene0005375	K00654	00600,01100,04071
Unigene0005376
Unigene0005377
Unigene0005378	K01872	00970
Unigene0005379	K01872	00970
Unigene0005380
Unigene0005381
Unigene0005382
Unigene0005383
Unigene0005384
Unigene0005385
Unigene0005386	K09228	05168
Unigene0005387
Unigene0005388
Unigene0005389
Unigene0005390
Unigene0005391	K04583	04080,04922
Unigene0005392
Unigene0005393
Unigene0005394
Unigene0005395
Unigene0005396
Unigene0005397	K02270	00190,01100,04260,04714,04932,05010,05012,05016
Unigene0005398
Unigene0005399
Unigene0005400
Unigene0005401
Unigene0005402
Unigene0005403
Unigene0005404
Unigene0005405
Unigene0005406
Unigene0005407	K04270	04015,04080,04611,04742
Unigene0005408
Unigene0005409
Unigene0005410
Unigene0005411
Unigene0005412
Unigene0005413
Unigene0005414
Unigene0005415
Unigene0005416
Unigene0005417
Unigene0005418
Unigene0005419
Unigene0005420
Unigene0005421
Unigene0005422
Unigene0005423
Unigene0005424
Unigene0005425
Unigene0005426	K01874	00450,00970,01100
Unigene0005427	K01186	00511,00600,01100,04142
Unigene0005428
Unigene0005429
Unigene0005430	K15143	04919
Unigene0005431
Unigene0005432
Unigene0005433	K09228	05168
Unigene0005434
Unigene0005435
Unigene0005436	K13073	04672
Unigene0005437	K07604	04915,05150
Unigene0005438
Unigene0005439
Unigene0005440
Unigene0005441
Unigene0005442
Unigene0005443
Unigene0005444
Unigene0005445
Unigene0005446
Unigene0005447
Unigene0005448
Unigene0005449
Unigene0005450	K14688	04978
Unigene0005451	K02513	00534
Unigene0005452
Unigene0005453
Unigene0005454
Unigene0005455
Unigene0005456
Unigene0005457
Unigene0005458
Unigene0005459
Unigene0005460
Unigene0005461
Unigene0005462
Unigene0005463
Unigene0005464
Unigene0005465
Unigene0005466
Unigene0005467
Unigene0005468
Unigene0005469
Unigene0005470
Unigene0005471
Unigene0005472
Unigene0005473
Unigene0005474
Unigene0005475
Unigene0005476
Unigene0005477
Unigene0005478	K12314	04260,04261,05410,05414
Unigene0005479
Unigene0005480
Unigene0005481	K08508	04130,04611
Unigene0005482
Unigene0005483
Unigene0005484	K00129	00010,00340,00350,00360,00410,00980,00982,01100,05204
Unigene0005485
Unigene0005486
Unigene0005487
Unigene0005488	K10302	05132
Unigene0005489
Unigene0005490
Unigene0005491
Unigene0005492
Unigene0005493
Unigene0005494
Unigene0005495	K14394	00730,00740,01100,04520
Unigene0005496
Unigene0005497
Unigene0005498
Unigene0005499
Unigene0005500
Unigene0005501
Unigene0005502	K01106	00562,01100,04070,04910
Unigene0005503
Unigene0005504
Unigene0005505
Unigene0005506
Unigene0005507
Unigene0005508
Unigene0005509
Unigene0005510
Unigene0005511
Unigene0005512
Unigene0005513	K08020	04015,04530
Unigene0005514
Unigene0005515
Unigene0005516
Unigene0005517
Unigene0005518
Unigene0005519
Unigene0005520	K05853	04020,04022,04024,04260,04261,04919,04972,05010,05017,05410,05412,05414
Unigene0005521
Unigene0005522	K12391	04142,05170
Unigene0005523	K04402	04010,04064,04068,04110,04115,04210,04218,05169,05200,05202,05210,05212,05213,05214,05216,05217,05218,05220,05222,05223,05224,05225,05226
Unigene0005524	K11599	03050
Unigene0005525
Unigene0005526
Unigene0005527	K08331	04136,04140,04211,05010,05016,05017
Unigene0005528
Unigene0005529
Unigene0005530
Unigene0005531
Unigene0005532	K20899	04621
Unigene0005533
Unigene0005534
Unigene0005535
Unigene0005536
Unigene0005537
Unigene0005538
Unigene0005539	K13136	03013
Unigene0005540
Unigene0005541	K04226	04020,04072,04080,04270
Unigene0005542	K07820	00601,01100
Unigene0005543
Unigene0005544
Unigene0005545	K03265	03015
Unigene0005546
Unigene0005547
Unigene0005548
Unigene0005549	K06751	04144,04145,04218,04514,04612,04940,05163,05165,05166,05167,05168,05169,05170,05203,05320,05330,05332,05416
Unigene0005550	K04462	04010,05200,05220
Unigene0005551
Unigene0005552
Unigene0005553
Unigene0005554
Unigene0005555
Unigene0005556
Unigene0005557
Unigene0005558	K00227	00100,01100
Unigene0005559
Unigene0005560
Unigene0005561	K05658	02010,04976,05206,05226
Unigene0005562
Unigene0005563
Unigene0005564
Unigene0005565
Unigene0005566
Unigene0005567
Unigene0005568
Unigene0005569
Unigene0005570
Unigene0005571
Unigene0005572
Unigene0005573
Unigene0005574	K21245	04140
Unigene0005575
Unigene0005576
Unigene0005577
Unigene0005578
Unigene0005579
Unigene0005580
Unigene0005581
Unigene0005582
Unigene0005583
Unigene0005584
Unigene0005585
Unigene0005586
Unigene0005587
Unigene0005588	K08056	04141,04612,05163,05168,05169,05170
Unigene0005589
Unigene0005590	K23691	04151,04621,05135
Unigene0005591	K10699	04120
Unigene0005592
Unigene0005593
Unigene0005594
Unigene0005595	K09326	04550
Unigene0005596
Unigene0005597
Unigene0005598	K06751	04144,04145,04218,04514,04612,04940,05163,05165,05166,05167,05168,05169,05170,05203,05320,05330,05332,05416
Unigene0005599
Unigene0005600
Unigene0005601
Unigene0005602
Unigene0005603
Unigene0005604
Unigene0005605
Unigene0005606
Unigene0005607
Unigene0005608	K06085	04520
Unigene0005609
Unigene0005610
Unigene0005611
Unigene0005612
Unigene0005613	K04441	01522,04010,04013,04015,04068,04071,04114,04212,04218,04261,04361,04370,04380,04550,04611,04620,04621,04622,04624,04625,04657,04658,04659,04660,04664,04668,04670,04714,04722,04723,04728,04750,04912,04914,04917,04926,04933,04935,05014,05120,05130,05131,05132,05133,05135,05140,05142,05145,05152,05161,05163,05167,05169,05170,05205,05235,05418
Unigene0005614	K04441	01522,04010,04013,04015,04068,04071,04114,04212,04218,04261,04361,04370,04380,04550,04611,04620,04621,04622,04624,04625,04657,04658,04659,04660,04664,04668,04670,04714,04722,04723,04728,04750,04912,04914,04917,04926,04933,04935,05014,05120,05130,05131,05132,05133,05135,05140,05142,05145,05152,05161,05163,05167,05169,05170,05205,05235,05418
Unigene0005615
Unigene0005616
Unigene0005617
Unigene0005618
Unigene0005619
Unigene0005620
Unigene0005621
Unigene0005622
Unigene0005623
Unigene0005624	K14550	03008
Unigene0005625
Unigene0005626
Unigene0005627	K17906	04136,04140,05010,05016,05017
Unigene0005628	K11428	00310,01100
Unigene0005629
Unigene0005630
Unigene0005631
Unigene0005632	K13762	00230,01100,04022
Unigene0005633	K13762	00230,01100,04022
Unigene0005634
Unigene0005635	K01710	00523,01100
Unigene0005636
Unigene0005637
Unigene0005638
Unigene0005639
Unigene0005640
Unigene0005641
Unigene0005642
Unigene0005643
Unigene0005644
Unigene0005645	K00560	00240,00670,01100,01523
Unigene0005646	K01027	00072,00280,00650,01100
Unigene0005647
Unigene0005648
Unigene0005649
Unigene0005650
Unigene0005651
Unigene0005652
Unigene0005653	K04527	04010,04014,04015,04022,04066,04068,04072,04150,04151,04152,04211,04212,04213,04361,04520,04910,04913,04923,04930,04931,04932,04960,05010
Unigene0005654	K14406	03015
Unigene0005655
Unigene0005656
Unigene0005657
Unigene0005658
Unigene0005659
Unigene0005660
Unigene0005661
Unigene0005662
Unigene0005663	K06573	04966
Unigene0005664	K06246	04151,04510,04512,05145,05146,05165,05200,05222
Unigene0005665
Unigene0005666
Unigene0005667
Unigene0005668	K10785	04014,04015,04020,04064,04514,04612,04658,04659,04660,04672,04940,05135,05142,05144,05150,05162,05166,05169,05170,05202,05235,05310,05320,05321,05322,05323,05330,05332,05416
Unigene0005669	K07178	03008
Unigene0005670
Unigene0005671
Unigene0005672
Unigene0005673
Unigene0005674
Unigene0005675
Unigene0005676
Unigene0005677
Unigene0005678
Unigene0005679
Unigene0005680
Unigene0005681
Unigene0005682	K04532	05010
Unigene0005683	K15188	05202
Unigene0005684
Unigene0005685
Unigene0005686
Unigene0005687
Unigene0005688
Unigene0005689
Unigene0005690
Unigene0005691	K20796	00310,01100
Unigene0005692
Unigene0005693	K04366	01521,01522,04010,04012,04014,04015,04022,04024,04062,04068,04071,04072,04140,04150,04151,04210,04218,04270,04360,04370,04371,04510,04540,04550,04625,04630,04650,04660,04662,04664,04666,04720,04722,04726,04730,04810,04910,04912,04914,04915,04916,04917,04919,04921,04926,04928,04929,04935,05010,05034,05132,05152,05160,05161,05163,05164,05165,05167,05170,05200,05205,05206,05210,05211,05212,05213,05214,05215,05218,05219,05220,05221,05223,05224,05225,05226,05230,05231,05235
Unigene0005694
Unigene0005695	K05681	01523,02010,04976
Unigene0005696
Unigene0005697
Unigene0005698	K13137	03013
Unigene0005699	K13807	04745
Unigene0005700
Unigene0005701
Unigene0005702
Unigene0005703
Unigene0005704
Unigene0005705
Unigene0005706
Unigene0005707
Unigene0005708	K11839	04137,04144,04934
Unigene0005709
Unigene0005710
Unigene0005711
Unigene0005712
Unigene0005713
Unigene0005714	K00999	00562,00564,01100,04070
Unigene0005715
Unigene0005716
Unigene0005717
Unigene0005718
Unigene0005719
Unigene0005720
Unigene0005721
Unigene0005722
Unigene0005723
Unigene0005724
Unigene0005725
Unigene0005726
Unigene0005727
Unigene0005728
Unigene0005729
Unigene0005730
Unigene0005731
Unigene0005732	K09228	05168
Unigene0005733
Unigene0005734
Unigene0005735
Unigene0005736
Unigene0005737
Unigene0005738
Unigene0005739
Unigene0005740
Unigene0005741
Unigene0005742
Unigene0005743
Unigene0005744
Unigene0005745
Unigene0005746
Unigene0005747
Unigene0005748
Unigene0005749
Unigene0005750
Unigene0005751
Unigene0005752
Unigene0005753
Unigene0005754
Unigene0005755
Unigene0005756
Unigene0005757
Unigene0005758
Unigene0005759
Unigene0005760
Unigene0005761
Unigene0005762
Unigene0005763
Unigene0005764
Unigene0005765
Unigene0005766
Unigene0005767
Unigene0005768
Unigene0005769	K12562	04144,04666
Unigene0005770
Unigene0005771
Unigene0005772
Unigene0005773
Unigene0005774
Unigene0005775
Unigene0005776
Unigene0005777
Unigene0005778
Unigene0005779
Unigene0005780
Unigene0005781
Unigene0005782
Unigene0005783
Unigene0005784	K05759	04013,04015,04810,05131,05132
Unigene0005785	K05759	04013,04015,04810,05131,05132
Unigene0005786	K08046	00230,01100,01522,04015,04022,04024,04062,04072,04114,04211,04213,04261,04270,04371,04540,04611,04713,04714,04723,04724,04725,04727,04742,04750,04911,04912,04913,04914,04915,04916,04918,04921,04923,04924,04925,04926,04927,04928,04934,04935,04961,04962,04970,04971,04972,04976,05032,05163,05166,05200,05414
Unigene0005787
Unigene0005788
Unigene0005789
Unigene0005790
Unigene0005791
Unigene0005792
Unigene0005793
Unigene0005794
Unigene0005795
Unigene0005796
Unigene0005797
Unigene0005798
Unigene0005799
Unigene0005800
Unigene0005801
Unigene0005802
Unigene0005803
Unigene0005804
Unigene0005805	K12657	00330,01100,01230
Unigene0005806
Unigene0005807
Unigene0005808
Unigene0005809	K02741	03050
Unigene0005810
Unigene0005811
Unigene0005812
Unigene0005813
Unigene0005814
Unigene0005815
Unigene0005816
Unigene0005817
Unigene0005818
Unigene0005819
Unigene0005820
Unigene0005821
Unigene0005822
Unigene0005823
Unigene0005824	K06087	04514,04530,04670,05130,05160
Unigene0005825
Unigene0005826
Unigene0005827
Unigene0005828
Unigene0005829
Unigene0005830
Unigene0005831
Unigene0005832
Unigene0005833
Unigene0005834
Unigene0005835
Unigene0005836
Unigene0005837
Unigene0005838
Unigene0005839
Unigene0005840
Unigene0005841
Unigene0005842
Unigene0005843
Unigene0005844
Unigene0005845
Unigene0005846
Unigene0005847
Unigene0005848	K16576	05016
Unigene0005849
Unigene0005850
Unigene0005851
Unigene0005852
Unigene0005853
Unigene0005854	K07966	00052,00510,00513,00514,00515,00533,00601,01100
Unigene0005855
Unigene0005856
Unigene0005857
Unigene0005858
Unigene0005859
Unigene0005860
Unigene0005861
Unigene0005862
Unigene0005863
Unigene0005864
Unigene0005865
Unigene0005866
Unigene0005867	K04534	04015,04361,04713,04723,04724,04725,04726,04727,04728,04730,04915,04916,04921,04926,05032,05034,05142,05145,05163,05170
Unigene0005868	K04534	04015,04361,04713,04723,04724,04725,04726,04727,04728,04730,04915,04916,04921,04926,05032,05034,05142,05145,05163,05170
Unigene0005869	K04534	04015,04361,04713,04723,04724,04725,04726,04727,04728,04730,04915,04916,04921,04926,05032,05034,05142,05145,05163,05170
Unigene0005870
Unigene0005871
Unigene0005872
Unigene0005873
Unigene0005874	K05655	02010
Unigene0005875
Unigene0005876
Unigene0005877
Unigene0005878
Unigene0005879
Unigene0005880
Unigene0005881	K00876	00240,00983,01100
Unigene0005882
Unigene0005883
Unigene0005884
Unigene0005885
Unigene0005886
Unigene0005887	K05695	04514,04520,04910,04931
Unigene0005888
Unigene0005889
Unigene0005890
Unigene0005891
Unigene0005892
Unigene0005893
Unigene0005894	K12462	04722,04962
Unigene0005895
Unigene0005896
Unigene0005897
Unigene0005898
Unigene0005899
Unigene0005900
Unigene0005901
Unigene0005902
Unigene0005903
Unigene0005904
Unigene0005905
Unigene0005906
Unigene0005907
Unigene0005908
Unigene0005909
Unigene0005910
Unigene0005911
Unigene0005912
Unigene0005913
Unigene0005914
Unigene0005915
Unigene0005916
Unigene0005917
Unigene0005918
Unigene0005919
Unigene0005920
Unigene0005921
Unigene0005922
Unigene0005923
Unigene0005924
Unigene0005925
Unigene0005926
Unigene0005927	K23551	05206
Unigene0005928
Unigene0005929
Unigene0005930
Unigene0005931
Unigene0005932
Unigene0005933
Unigene0005934
Unigene0005935
Unigene0005936
Unigene0005937
Unigene0005938
Unigene0005939	K03144	03022,03420,05203
Unigene0005940	K03144	03022,03420,05203
Unigene0005941
Unigene0005942
Unigene0005943
Unigene0005944
Unigene0005945
Unigene0005946
Unigene0005947
Unigene0005948
Unigene0005949	K21097	04060,04061,04062
Unigene0005950
Unigene0005951
Unigene0005952
Unigene0005953
Unigene0005954
Unigene0005955
Unigene0005956
Unigene0005957
Unigene0005958	K05105	04360
Unigene0005959	K05107	04360
Unigene0005960
Unigene0005961	K05105	04360
Unigene0005962	K05105	04360
Unigene0005963	K05105	04360
Unigene0005964
Unigene0005965
Unigene0005966
Unigene0005967
Unigene0005968
Unigene0005969	K06104	04530
Unigene0005970
Unigene0005971
Unigene0005972	K02910	03010
Unigene0005973	K09518	04141
Unigene0005974
Unigene0005975
Unigene0005976	K03245	03013
Unigene0005977
Unigene0005978
Unigene0005979
Unigene0005980
Unigene0005981
Unigene0005982
Unigene0005983
Unigene0005984
Unigene0005985
Unigene0005986
Unigene0005987
Unigene0005988
Unigene0005989
Unigene0005990
Unigene0005991
Unigene0005992
Unigene0005993
Unigene0005994
Unigene0005995
Unigene0005996
Unigene0005997
Unigene0005998
Unigene0005999
Unigene0006000
Unigene0006001
Unigene0006002
Unigene0006003
Unigene0006004
Unigene0006005
Unigene0006006	K06856	04020,04064,04072,04145,04151,04640,04650,04662,04664,04666,04672,05130,05140,05143,05146,05150,05152,05169,05202,05310,05320,05322,05323,05330,05340,05414,05416
Unigene0006007
Unigene0006008
Unigene0006009	K05641	02010,04975,04979
Unigene0006010
Unigene0006011
Unigene0006012
Unigene0006013	K12323	00230,01100,04022,04024,04270,04714,04921,04923,04924,04925
Unigene0006014
Unigene0006015
Unigene0006016
Unigene0006017
Unigene0006018
Unigene0006019
Unigene0006020	K21635	01522,04330,04658,05200,05224
Unigene0006021
Unigene0006022
Unigene0006023
Unigene0006024
Unigene0006025
Unigene0006026
Unigene0006027	K06856	04020,04064,04072,04145,04151,04640,04650,04662,04664,04666,04672,05130,05140,05143,05146,05150,05152,05169,05202,05310,05320,05322,05323,05330,05340,05414,05416
Unigene0006028
Unigene0006029	K18467	04144
Unigene0006030
Unigene0006031
Unigene0006032
Unigene0006033
Unigene0006034
Unigene0006035
Unigene0006036
Unigene0006037
Unigene0006038
Unigene0006039
Unigene0006040
Unigene0006041
Unigene0006042
Unigene0006043
Unigene0006044
Unigene0006045
Unigene0006046
Unigene0006047
Unigene0006048	K13769	04010,04014,04151,05200,05205,05225
Unigene0006049
Unigene0006050	K07208	04072,04140,04150,04151,04152,04211,04218,04714,04910,04919,05163,05165,05168,05231
Unigene0006051
Unigene0006052
Unigene0006053
Unigene0006054
Unigene0006055
Unigene0006056	K03916	04020,04022,04071,04080,04610,04750,04810,04961,05142,05200
Unigene0006057	K03916	04020,04022,04071,04080,04610,04750,04810,04961,05142,05200
Unigene0006058	K03916	04020,04022,04071,04080,04610,04750,04810,04961,05142,05200
Unigene0006059
Unigene0006060	K01307	00790,01523
Unigene0006061
Unigene0006062
Unigene0006063
Unigene0006064
Unigene0006065
Unigene0006066
Unigene0006067
Unigene0006068
Unigene0006069
Unigene0006070
Unigene0006071
Unigene0006072
Unigene0006073
Unigene0006074
Unigene0006075	K08756	03320
Unigene0006076
Unigene0006077
Unigene0006078
Unigene0006079	K09228	05168
Unigene0006080
Unigene0006081
Unigene0006082
Unigene0006083
Unigene0006084
Unigene0006085
Unigene0006086
Unigene0006087	K12666	00510,00513,01100,04141
Unigene0006088
Unigene0006089
Unigene0006090
Unigene0006091	K12664	00830,01100
Unigene0006092
Unigene0006093
Unigene0006094
Unigene0006095
Unigene0006096
Unigene0006097
Unigene0006098	K07839	04530
Unigene0006099
Unigene0006100	K06087	04514,04530,04670,05130,05160
Unigene0006101
Unigene0006102
Unigene0006103
Unigene0006104
Unigene0006105
Unigene0006106
Unigene0006107	K04293	04068,04071,04080
Unigene0006108
Unigene0006109
Unigene0006110	K16342	00564,00565,00590,00591,00592,01100,04010,04014,04072,04217,04270,04370,04611,04664,04666,04724,04726,04730,04750,04912,04913,04921,05231
Unigene0006111
Unigene0006112	K04586	04080
Unigene0006113
Unigene0006114	K06058	04330
Unigene0006115
Unigene0006116
Unigene0006117
Unigene0006118
Unigene0006119	K03018	03020,04623
Unigene0006120	K00315	00260,01100
Unigene0006121	K19367	04144
Unigene0006122	K19721	04974
Unigene0006123
Unigene0006124
Unigene0006125
Unigene0006126	K04180	04060,04061,04062,04144,05145,05163,05167,05170,05203
Unigene0006127
Unigene0006128
Unigene0006129
Unigene0006130	K05760	04062,04370,04510,04670,04810,05100,05131,05135,05163,05165,05170,05203,05205
Unigene0006131	K05760	04062,04370,04510,04670,04810,05100,05131,05135,05163,05165,05170,05203,05205
Unigene0006132
Unigene0006133	K02183	04014,04015,04020,04022,04024,04070,04114,04218,04261,04270,04371,04625,04713,04720,04722,04728,04740,04744,04745,04750,04910,04912,04915,04916,04921,04922,04924,04925,04970,04971,05010,05031,05034,05133,05152,05163,05167,05170,05200,05214,05418
Unigene0006134
Unigene0006135
Unigene0006136
Unigene0006137
Unigene0006138
Unigene0006139
Unigene0006140	K01312	04080,04972,04974,05164
Unigene0006141	K06752	04145,04514,04612,04640,04658,04659,04672,04940,05140,05145,05150,05152,05164,05166,05168,05169,05310,05320,05321,05322,05323,05330,05332,05416
Unigene0006142	K12385	04142,04979
Unigene0006143
Unigene0006144
Unigene0006145
Unigene0006146
Unigene0006147
Unigene0006148	K06560	04145,05152
Unigene0006149	K06560	04145,05152
Unigene0006150	K06593	04520
Unigene0006151
Unigene0006152
Unigene0006153
Unigene0006154
Unigene0006155
Unigene0006156
Unigene0006157
Unigene0006158	K02903	03010
Unigene0006159
Unigene0006160
Unigene0006161
Unigene0006162
Unigene0006163
Unigene0006164
Unigene0006165
Unigene0006166
Unigene0006167
Unigene0006168	K11984	03040
Unigene0006169
Unigene0006170	K05655	02010
Unigene0006171
Unigene0006172
Unigene0006173
Unigene0006174	K04130	04020,04024,04080,04151,04725,04810
Unigene0006175	K04130	04020,04024,04080,04151,04725,04810
Unigene0006176	K04130	04020,04024,04080,04151,04725,04810
Unigene0006177
Unigene0006178
Unigene0006179
Unigene0006180
Unigene0006181
Unigene0006182
Unigene0006183
Unigene0006184
Unigene0006185
Unigene0006186
Unigene0006187
Unigene0006188
Unigene0006189
Unigene0006190	K01679	00020,00620,01100,01200,04934,05200,05211
Unigene0006191	K08749	03320,04931
Unigene0006192
Unigene0006193	K05750	04810,05130,05132
Unigene0006194
Unigene0006195
Unigene0006196
Unigene0006197
Unigene0006198	K05866	04010,04110,04914,05206
Unigene0006199
Unigene0006200	K01539	04022,04024,04260,04261,04911,04918,04919,04925,04960,04961,04964,04970,04971,04972,04973,04974,04976,04978
Unigene0006201
Unigene0006202
Unigene0006203
Unigene0006204
Unigene0006205
Unigene0006206
Unigene0006207
Unigene0006208
Unigene0006209
Unigene0006210
Unigene0006211
Unigene0006212
Unigene0006213
Unigene0006214
Unigene0006215
Unigene0006216
Unigene0006217
Unigene0006218
Unigene0006219
Unigene0006220
Unigene0006221
Unigene0006222	K19475	04144,05130,05135
Unigene0006223
Unigene0006224
Unigene0006225
Unigene0006226
Unigene0006227
Unigene0006228
Unigene0006229
Unigene0006230
Unigene0006231
Unigene0006232
Unigene0006233
Unigene0006234
Unigene0006235
Unigene0006236
Unigene0006237
Unigene0006238
Unigene0006239
Unigene0006240
Unigene0006241
Unigene0006242
Unigene0006243
Unigene0006244
Unigene0006245
Unigene0006246
Unigene0006247
Unigene0006248
Unigene0006249
Unigene0006250
Unigene0006251	K06634	03022,03420,04110
Unigene0006252
Unigene0006253
Unigene0006254	K14312	03013
Unigene0006255
Unigene0006256
Unigene0006257	K03783	00230,00240,00760,01100
Unigene0006258
Unigene0006259
Unigene0006260
Unigene0006261
Unigene0006262
Unigene0006263
Unigene0006264
Unigene0006265
Unigene0006266
Unigene0006267
Unigene0006268
Unigene0006269	K02980	03010
Unigene0006270
Unigene0006271
Unigene0006272
Unigene0006273
Unigene0006274
Unigene0006275
Unigene0006276
Unigene0006277
Unigene0006278
Unigene0006279
Unigene0006280
Unigene0006281
Unigene0006282
Unigene0006283
Unigene0006284
Unigene0006285
Unigene0006286
Unigene0006287
Unigene0006288
Unigene0006289
Unigene0006290
Unigene0006291
Unigene0006292
Unigene0006293
Unigene0006294
Unigene0006295
Unigene0006296
Unigene0006297
Unigene0006298
Unigene0006299
Unigene0006300
Unigene0006301
Unigene0006302
Unigene0006303
Unigene0006304
Unigene0006305	K01015	00140
Unigene0006306
Unigene0006307
Unigene0006308
Unigene0006309
Unigene0006310
Unigene0006311
Unigene0006312
Unigene0006313
Unigene0006314	K03131	03022
Unigene0006315
Unigene0006316
Unigene0006317
Unigene0006318
Unigene0006319
Unigene0006320
Unigene0006321
Unigene0006322
Unigene0006323
Unigene0006324
Unigene0006325
Unigene0006326
Unigene0006327
Unigene0006328
Unigene0006329
Unigene0006330
Unigene0006331
Unigene0006332
Unigene0006333
Unigene0006334
Unigene0006335
Unigene0006336	K13781	04974
Unigene0006337
Unigene0006338
Unigene0006339	K15188	05202
Unigene0006340
Unigene0006341
Unigene0006342
Unigene0006343
Unigene0006344
Unigene0006345
Unigene0006346
Unigene0006347
Unigene0006348
Unigene0006349
Unigene0006350
Unigene0006351
Unigene0006352
Unigene0006353
Unigene0006354
Unigene0006355
Unigene0006356
Unigene0006357
Unigene0006358
Unigene0006359
Unigene0006360
Unigene0006361
Unigene0006362
Unigene0006363
Unigene0006364
Unigene0006365
Unigene0006366
Unigene0006367
Unigene0006368
Unigene0006369
Unigene0006370
Unigene0006371
Unigene0006372	K00894	00564,01100
Unigene0006373	K12627	03018,03040
Unigene0006374	K10807	00230,00240,00480,00983,01100
Unigene0006375	K10807	00230,00240,00480,00983,01100
Unigene0006376
Unigene0006377	K12172	03013
Unigene0006378
Unigene0006379
Unigene0006380
Unigene0006381
Unigene0006382
Unigene0006383	K07820	00601,01100
Unigene0006384	K07820	00601,01100
Unigene0006385
Unigene0006386
Unigene0006387
Unigene0006388
Unigene0006389
Unigene0006390
Unigene0006391	K05512	04060,04061,04062,04064
Unigene0006392
Unigene0006393
Unigene0006394	K10523	04340,04341
Unigene0006395
Unigene0006396
Unigene0006397
Unigene0006398
Unigene0006399	K12867	03040
Unigene0006400
Unigene0006401
Unigene0006402
Unigene0006403
Unigene0006404
Unigene0006405
Unigene0006406
Unigene0006407
Unigene0006408
Unigene0006409	K09228	05168
Unigene0006410	K14443	03018
Unigene0006411
Unigene0006412
Unigene0006413	K06052	01522,04330,04371,04658,04668,05165,05200,05224
Unigene0006414	K02579	00534,01100
Unigene0006415
Unigene0006416
Unigene0006417
Unigene0006418	K03372	00604,01100
Unigene0006419
Unigene0006420
Unigene0006421
Unigene0006422
Unigene0006423
Unigene0006424
Unigene0006425
Unigene0006426
Unigene0006427
Unigene0006428
Unigene0006429
Unigene0006430
Unigene0006431
Unigene0006432
Unigene0006433
Unigene0006434	K03955	00190,01100,04714,04723,04932,05010,05012,05016
Unigene0006435
Unigene0006436
Unigene0006437
Unigene0006438
Unigene0006439
Unigene0006440
Unigene0006441
Unigene0006442
Unigene0006443
Unigene0006444
Unigene0006445
Unigene0006446
Unigene0006447
Unigene0006448
Unigene0006449
Unigene0006450
Unigene0006451
Unigene0006452
Unigene0006453
Unigene0006454	K05186	04080,04723,04727,05032,05033
Unigene0006455
Unigene0006456
Unigene0006457
Unigene0006458
Unigene0006459
Unigene0006460	K17794	04212
Unigene0006461
Unigene0006462
Unigene0006463
Unigene0006464	K02146	00190,01100,04142,04145,04721,04966,05110,05120,05152,05165,05203,05323
Unigene0006465	K02146	00190,01100,04142,04145,04721,04966,05110,05120,05152,05165,05203,05323
Unigene0006466
Unigene0006467
Unigene0006468
Unigene0006469
Unigene0006470
Unigene0006471	K05105	04360
Unigene0006472
Unigene0006473	K06524	04810
Unigene0006474
Unigene0006475
Unigene0006476
Unigene0006477
Unigene0006478
Unigene0006479
Unigene0006480
Unigene0006481
Unigene0006482
Unigene0006483
Unigene0006484
Unigene0006485	K06279	01521,01522,04012,04013,04014,04062,04072,04510,04650,04722,04910,04915,04917,04926,04935,05034,05100,05206,05214,05220,05224,05225,05226
Unigene0006486
Unigene0006487
Unigene0006488
Unigene0006489
Unigene0006490
Unigene0006491
Unigene0006492
Unigene0006493
Unigene0006494
Unigene0006495
Unigene0006496
Unigene0006497
Unigene0006498	K00489	00120,00140,01100,03320,04976,04979
Unigene0006499
Unigene0006500
Unigene0006501
Unigene0006502
Unigene0006503
Unigene0006504
Unigene0006505
Unigene0006506
Unigene0006507	K00901	00561,00564,01100,04070,04072,04361,05231
Unigene0006508
Unigene0006509
Unigene0006510	K10418	04962,05132
Unigene0006511	K10418	04962,05132
Unigene0006512
Unigene0006513
Unigene0006514
Unigene0006515
Unigene0006516
Unigene0006517
Unigene0006518
Unigene0006519
Unigene0006520
Unigene0006521
Unigene0006522
Unigene0006523
Unigene0006524
Unigene0006525
Unigene0006526
Unigene0006527
Unigene0006528
Unigene0006529
Unigene0006530	K09228	05168
Unigene0006531	K10785	04014,04015,04020,04064,04514,04612,04658,04659,04660,04672,04940,05135,05142,05144,05150,05162,05166,05169,05170,05202,05235,05310,05320,05321,05322,05323,05330,05332,05416
Unigene0006532
Unigene0006533
Unigene0006534
Unigene0006535	K08490	04130
Unigene0006536
Unigene0006537	K04354	03015,04071,04151,04152,04261,04390,04391,04530,04728,05142,05160,05165
Unigene0006538
Unigene0006539
Unigene0006540
Unigene0006541	K00725	00604,01100
Unigene0006542
Unigene0006543
Unigene0006544
Unigene0006545
Unigene0006546
Unigene0006547
Unigene0006548	K17092	05132
Unigene0006549	K17092	05132
Unigene0006550
Unigene0006551
Unigene0006552
Unigene0006553
Unigene0006554
Unigene0006555
Unigene0006556
Unigene0006557
Unigene0006558
Unigene0006559
Unigene0006560	K12868	03040
Unigene0006561
Unigene0006562
Unigene0006563
Unigene0006564
Unigene0006565
Unigene0006566
Unigene0006567	K09228	05168
Unigene0006568
Unigene0006569
Unigene0006570
Unigene0006571
Unigene0006572
Unigene0006573
Unigene0006574
Unigene0006575
Unigene0006576
Unigene0006577
Unigene0006578
Unigene0006579	K07936	03008,03013,05166
Unigene0006580
Unigene0006581
Unigene0006582	K22544	05170
Unigene0006583	K22544	05170
Unigene0006584
Unigene0006585
Unigene0006586
Unigene0006587
Unigene0006588
Unigene0006589
Unigene0006590
Unigene0006591
Unigene0006592
Unigene0006593
Unigene0006594
Unigene0006595
Unigene0006596
Unigene0006597
Unigene0006598
Unigene0006599
Unigene0006600
Unigene0006601
Unigene0006602
Unigene0006603
Unigene0006604
Unigene0006605
Unigene0006606
Unigene0006607
Unigene0006608	K13151	03013
Unigene0006609
Unigene0006610
Unigene0006611
Unigene0006612
Unigene0006613
Unigene0006614
Unigene0006615
Unigene0006616
Unigene0006617
Unigene0006618
Unigene0006619
Unigene0006620
Unigene0006621
Unigene0006622
Unigene0006623
Unigene0006624
Unigene0006625
Unigene0006626
Unigene0006627
Unigene0006628
Unigene0006629
Unigene0006630
Unigene0006631
Unigene0006632
Unigene0006633
Unigene0006634	K04578	04080,04730,04934
Unigene0006635	K04578	04080,04730,04934
Unigene0006636
Unigene0006637	K04578	04080,04730,04934
Unigene0006638
Unigene0006639
Unigene0006640	K01379	04071,04140,04142,04210,04915,05152
Unigene0006641
Unigene0006642
Unigene0006643
Unigene0006644
Unigene0006645
Unigene0006646	K06755	04360
Unigene0006647
Unigene0006648
Unigene0006649
Unigene0006650
Unigene0006651
Unigene0006652
Unigene0006653	K06560	04145,05152
Unigene0006654	K04389	01524,04010,04014,04060,04068,04151,04210,04217,04650,04722,04932,04940,05130,05142,05143,05160,05161,05162,05163,05164,05165,05168,05170,05200,05205,05320,05330,05332
Unigene0006655
Unigene0006656
Unigene0006657
Unigene0006658	K09664	00533
Unigene0006659
Unigene0006660
Unigene0006661
Unigene0006662	K10590	04120
Unigene0006663
Unigene0006664
Unigene0006665
Unigene0006666
Unigene0006667
Unigene0006668
Unigene0006669
Unigene0006670
Unigene0006671
Unigene0006672
Unigene0006673	K05141	04060,04061,04668,04920,05014,05170
Unigene0006674
Unigene0006675
Unigene0006676
Unigene0006677
Unigene0006678
Unigene0006679
Unigene0006680
Unigene0006681	K08132	04974
Unigene0006682
Unigene0006683
Unigene0006684
Unigene0006685
Unigene0006686
Unigene0006687
Unigene0006688
Unigene0006689
Unigene0006690
Unigene0006691
Unigene0006692
Unigene0006693	K10784	04014,04015,04020,04064,04514,04612,04658,04659,04660,04672,04940,05135,05142,05144,05150,05162,05166,05169,05170,05202,05235,05310,05320,05321,05322,05323,05330,05332,05416
Unigene0006694
Unigene0006695
Unigene0006696
Unigene0006697
Unigene0006698
Unigene0006699
Unigene0006700
Unigene0006701
Unigene0006702
Unigene0006703
Unigene0006704	K22687	04060,04350,04550
Unigene0006705
Unigene0006706
Unigene0006707
Unigene0006708	K12757	04360,04510,04530,04611,04670,04810,05131,05132
Unigene0006709	K06766	04350,04360,04514
Unigene0006710
Unigene0006711
Unigene0006712
Unigene0006713
Unigene0006714
Unigene0006715
Unigene0006716
Unigene0006717
Unigene0006718
Unigene0006719
Unigene0006720	K15420	05200,05223,05235
Unigene0006721
Unigene0006722
Unigene0006723
Unigene0006724
Unigene0006725
Unigene0006726
Unigene0006727
Unigene0006728	K09326	04550
Unigene0006729
Unigene0006730
Unigene0006731	K17305	04979
Unigene0006732
Unigene0006733
Unigene0006734
Unigene0006735
Unigene0006736
Unigene0006737	K12336	04022,04270,05418
Unigene0006738
Unigene0006739
Unigene0006740
Unigene0006741	K12792	04621
Unigene0006742
Unigene0006743
Unigene0006744
Unigene0006745
Unigene0006746
Unigene0006747
Unigene0006748
Unigene0006749
Unigene0006750
Unigene0006751	K01251	00270,01100
Unigene0006752
Unigene0006753
Unigene0006754
Unigene0006755
Unigene0006756	K06082	04015,04520
Unigene0006757
Unigene0006758
Unigene0006759	K01367	04141,04210,04217,04218,05010,05131
Unigene0006760
Unigene0006761
Unigene0006762	K07370	04064,04380,04611,04662,04664,05169,05340
Unigene0006763
Unigene0006764
Unigene0006765
Unigene0006766
Unigene0006767
Unigene0006768
Unigene0006769
Unigene0006770
Unigene0006771
Unigene0006772	K06671	04110
Unigene0006773
Unigene0006774	K01966	00280,00630,00640,01100,01200
Unigene0006775
Unigene0006776
Unigene0006777
Unigene0006778
Unigene0006779
Unigene0006780	K05513	04060,04061,04062,04672
Unigene0006781
Unigene0006782
Unigene0006783
Unigene0006784
Unigene0006785
Unigene0006786	K03781	00380,00630,01100,01200,04068,04146,04211,04212,04213,05014
Unigene0006787
Unigene0006788
Unigene0006789
Unigene0006790
Unigene0006791
Unigene0006792
Unigene0006793
Unigene0006794
Unigene0006795	K09048	04022,04024,04151,04152,04211,04261,04668,04714,04725,04728,04911,04915,04916,04918,04922,04925,04926,04927,04928,04931,04934,04935,04962,05016,05030,05031,05034,05161,05163,05165,05166,05203,05215
Unigene0006796	K00778	00510,00514,01100
Unigene0006797
Unigene0006798
Unigene0006799
Unigene0006800	K04380	04010,05010
Unigene0006801	K04380	04010,05010
Unigene0006802
Unigene0006803
Unigene0006804	K02977	03010
Unigene0006805
Unigene0006806
Unigene0006807
Unigene0006808
Unigene0006809
Unigene0006810
Unigene0006811
Unigene0006812
Unigene0006813
Unigene0006814
Unigene0006815	K05448	01521,04010,04014,04015,04066,04151,04370,04510,04926,04933,05163,05165,05167,05200,05205,05206,05211,05212,05219,05323,05418
Unigene0006816	K05448	01521,04010,04014,04015,04066,04151,04370,04510,04926,04933,05163,05165,05167,05200,05205,05206,05211,05212,05219,05323,05418
Unigene0006817
Unigene0006818
Unigene0006819
Unigene0006820	K05151	04060,04064,04672,05166,05340
Unigene0006821
Unigene0006822
Unigene0006823
Unigene0006824	K05417	04060,04630,04640,05323
Unigene0006825
Unigene0006826
Unigene0006827
Unigene0006828
Unigene0006829
Unigene0006830
Unigene0006831
Unigene0006832
Unigene0006833	K00355	00130,01100,05200,05225,05418
Unigene0006834
Unigene0006835
Unigene0006836
Unigene0006837
Unigene0006838
Unigene0006839
Unigene0006840
Unigene0006841
Unigene0006842
Unigene0006843
Unigene0006844
Unigene0006845
Unigene0006846
Unigene0006847
Unigene0006848
Unigene0006849
Unigene0006850
Unigene0006851
Unigene0006852
Unigene0006853
Unigene0006854
Unigene0006855
Unigene0006856
Unigene0006857
Unigene0006858
Unigene0006859
Unigene0006860
Unigene0006861	K05695	04514,04520,04910,04931
Unigene0006862
Unigene0006863
Unigene0006864
Unigene0006865
Unigene0006866	K06051	01522,04330,04658,05200,05224
Unigene0006867
Unigene0006868	K06051	01522,04330,04658,05200,05224
Unigene0006869
Unigene0006870
Unigene0006871
Unigene0006872
Unigene0006873
Unigene0006874
Unigene0006875
Unigene0006876
Unigene0006877
Unigene0006878
Unigene0006879
Unigene0006880
Unigene0006881
Unigene0006882
Unigene0006883
Unigene0006884
Unigene0006885
Unigene0006886
Unigene0006887
Unigene0006888
Unigene0006889
Unigene0006890
Unigene0006891
Unigene0006892	K09228	05168
Unigene0006893
Unigene0006894
Unigene0006895
Unigene0006896
Unigene0006897
Unigene0006898
Unigene0006899	K11449	05202
Unigene0006900	K18826	00310,01100
Unigene0006901
Unigene0006902
Unigene0006903	K06231	04024,04340,05200,05217
Unigene0006904
Unigene0006905	K10136	04115
Unigene0006906	K10136	04115
Unigene0006907	K10136	04115
Unigene0006908	K00507	01040,01100,01212,03320,04152,04212
Unigene0006909
Unigene0006910
Unigene0006911
Unigene0006912
Unigene0006913
Unigene0006914
Unigene0006915
Unigene0006916
Unigene0006917
Unigene0006918
Unigene0006919
Unigene0006920
Unigene0006921
Unigene0006922
Unigene0006923	K06567	04514
Unigene0006924	K02206	04068,04110,04114,04115,04151,04218,04914,04934,05160,05161,05162,05165,05166,05169,05200,05203,05215,05222,05226
Unigene0006925
Unigene0006926
Unigene0006927
Unigene0006928
Unigene0006929
Unigene0006930	K12842	03040
Unigene0006931
Unigene0006932
Unigene0006933
Unigene0006934
Unigene0006935
Unigene0006936
Unigene0006937
Unigene0006938
Unigene0006939
Unigene0006940
Unigene0006941
Unigene0006942	K21357	04137,04140,04150,04152,04211,05010,05016,05017
Unigene0006943	K12893	03040,05168
Unigene0006944
Unigene0006945
Unigene0006946	K03494	00601,01100
Unigene0006947
Unigene0006948
Unigene0006949	K04671	04060,04350,04360,04390,04550,05206,05418
Unigene0006950	K04671	04060,04350,04360,04390,04550,05206,05418
Unigene0006951
Unigene0006952
Unigene0006953
Unigene0006954	K02677	01521,04010,04012,04014,04015,04020,04066,04070,04071,04072,04150,04151,04261,04270,04310,04360,04370,04510,04540,04650,04664,04666,04670,04713,04720,04723,04724,04725,04726,04727,04728,04730,04745,04750,04911,04912,04916,04918,04919,04921,04925,04926,04928,04929,04933,04935,04960,04961,04970,04971,04972,05017,05031,05032,05110,05143,05146,05161,05163,05164,05170,05200,05205,05206,05214,05223,05225,05231
Unigene0006955
Unigene0006956	K04686	04350
Unigene0006957	K11594	04622,05161,05203
Unigene0006958
Unigene0006959
Unigene0006960
Unigene0006961
Unigene0006962
Unigene0006963
Unigene0006964
Unigene0006965
Unigene0006966
Unigene0006967
Unigene0006968
Unigene0006969	K10357	05130
Unigene0006970
Unigene0006971
Unigene0006972
Unigene0006973
Unigene0006974
Unigene0006975
Unigene0006976
Unigene0006977
Unigene0006978
Unigene0006979
Unigene0006980
Unigene0006981
Unigene0006982
Unigene0006983
Unigene0006984	K01027	00072,00280,00650,01100
Unigene0006985
Unigene0006986
Unigene0006987
Unigene0006988
Unigene0006989
Unigene0006990
Unigene0006991
Unigene0006992
Unigene0006993
Unigene0006994
Unigene0006995
Unigene0006996
Unigene0006997
Unigene0006998
Unigene0006999
Unigene0007000
Unigene0007001
Unigene0007002	K02988	03010
Unigene0007003
Unigene0007004
Unigene0007005
Unigene0007006
Unigene0007007
Unigene0007008
Unigene0007009
Unigene0007010
Unigene0007011
Unigene0007012
Unigene0007013
Unigene0007014
Unigene0007015
Unigene0007016	K08735	01524,03430,05200,05210
Unigene0007017
Unigene0007018
Unigene0007019
Unigene0007020
Unigene0007021
Unigene0007022
Unigene0007023
Unigene0007024
Unigene0007025
Unigene0007026
Unigene0007027
Unigene0007028
Unigene0007029	K01067	00620,01100
Unigene0007030
Unigene0007031	K03512	03410,03450
Unigene0007032
Unigene0007033
Unigene0007034	K00627	00010,00020,00620,01100,01200
Unigene0007035	K04961	04020,04371,04713,04730,04921,05017
Unigene0007036	K04961	04020,04371,04713,04730,04921,05017
Unigene0007037
Unigene0007038
Unigene0007039
Unigene0007040
Unigene0007041	K13239	00071,04146
Unigene0007042
Unigene0007043	K03948	00190,01100,04714,04723,04932,05010,05012,05016
Unigene0007044	K01357	04150,04310,04390,04550,04916,04934,05010,05165,05200,05205,05217,05224,05225,05226
Unigene0007045
Unigene0007046
Unigene0007047
Unigene0007048
Unigene0007049
Unigene0007050
Unigene0007051
Unigene0007052
Unigene0007053
Unigene0007054
Unigene0007055
Unigene0007056
Unigene0007057
Unigene0007058
Unigene0007059
Unigene0007060
Unigene0007061
Unigene0007062
Unigene0007063	K05175	04080,04723,04727,04742,05032,05033
Unigene0007064	K05175	04080,04723,04727,04742,05032,05033
Unigene0007065	K05175	04080,04723,04727,04742,05032,05033
Unigene0007066
Unigene0007067
Unigene0007068	K03283	03040,04010,04141,04144,04213,04612,04915,05134,05145,05162
Unigene0007069	K03283	03040,04010,04141,04144,04213,04612,04915,05134,05145,05162
Unigene0007070	K03283	03040,04010,04141,04144,04213,04612,04915,05134,05145,05162
Unigene0007071	K03283	03040,04010,04141,04144,04213,04612,04915,05134,05145,05162
Unigene0007072	K00737	00510,01100
Unigene0007073
Unigene0007074
Unigene0007075
Unigene0007076
Unigene0007077
Unigene0007078
Unigene0007079
Unigene0007080
Unigene0007081
Unigene0007082
Unigene0007083
Unigene0007084
Unigene0007085	K02262	00190,01100,04260,04714,04932,05010,05012,05016
Unigene0007086	K02261	00190,01100,04260,04714,04932,05010,05012,05016
Unigene0007087	K02126	00190,01100,04714,05010,05012,05016
Unigene0007088
Unigene0007089
Unigene0007090
Unigene0007091	K14992	04727
Unigene0007092	K14992	04727
Unigene0007093
Unigene0007094
Unigene0007095
Unigene0007096
Unigene0007097
Unigene0007098
Unigene0007099
Unigene0007100	K02154	00190,01100,04142,04145,04721,04966,05110,05120,05152,05165,05323
Unigene0007101	K02154	00190,01100,04142,04145,04721,04966,05110,05120,05152,05165,05323
Unigene0007102
Unigene0007103	K02154	00190,01100,04142,04145,04721,04966,05110,05120,05152,05165,05323
Unigene0007104	K02154	00190,01100,04142,04145,04721,04966,05110,05120,05152,05165,05323
Unigene0007105	K02154	00190,01100,04142,04145,04721,04966,05110,05120,05152,05165,05323
Unigene0007106
Unigene0007107
Unigene0007108
Unigene0007109
Unigene0007110
Unigene0007111
Unigene0007112
Unigene0007113
Unigene0007114
Unigene0007115
Unigene0007116	K03767	04217
Unigene0007117	K03767	04217
Unigene0007118	K03767	04217
Unigene0007119
Unigene0007120
Unigene0007121
Unigene0007122
Unigene0007123
Unigene0007124
Unigene0007125
Unigene0007126	K06505	04612,05152,05168
Unigene0007127
Unigene0007128	K00228	00860,01100
Unigene0007129
Unigene0007130
Unigene0007131
Unigene0007132
Unigene0007133
Unigene0007134
Unigene0007135
Unigene0007136
Unigene0007137
Unigene0007138
Unigene0007139
Unigene0007140
Unigene0007141
Unigene0007142	K03985	04610,05205
Unigene0007143	K03985	04610,05205
Unigene0007144
Unigene0007145
Unigene0007146
Unigene0007147
Unigene0007148
Unigene0007149
Unigene0007150
Unigene0007151
Unigene0007152
Unigene0007153
Unigene0007154
Unigene0007155
Unigene0007156
Unigene0007157
Unigene0007158
Unigene0007159
Unigene0007160
Unigene0007161
Unigene0007162
Unigene0007163
Unigene0007164
Unigene0007165
Unigene0007166
Unigene0007167
Unigene0007168
Unigene0007169
Unigene0007170	K05050	04060,04061,04062,04072,04144,05120,05163
Unigene0007171
Unigene0007172
Unigene0007173
Unigene0007174
Unigene0007175
Unigene0007176
Unigene0007177	K01581	00330,00480,01100
Unigene0007178	K08678	00520,01100
Unigene0007179
Unigene0007180
Unigene0007181
Unigene0007182	K23619	04974
Unigene0007183
Unigene0007184
Unigene0007185
Unigene0007186
Unigene0007187	K02911	03010
Unigene0007188
Unigene0007189
Unigene0007190
Unigene0007191
Unigene0007192
Unigene0007193
Unigene0007194
Unigene0007195
Unigene0007196
Unigene0007197
Unigene0007198
Unigene0007199
Unigene0007200
Unigene0007201
Unigene0007202	K04975	04970,04978
Unigene0007203
Unigene0007204
Unigene0007205	K04975	04970,04978
Unigene0007206
Unigene0007207
Unigene0007208
Unigene0007209
Unigene0007210
Unigene0007211
Unigene0007212
Unigene0007213
Unigene0007214
Unigene0007215
Unigene0007216	K00019	00072,00650,01100
Unigene0007217
Unigene0007218
Unigene0007219
Unigene0007220
Unigene0007221
Unigene0007222
Unigene0007223
Unigene0007224
Unigene0007225
Unigene0007226
Unigene0007227
Unigene0007228
Unigene0007229	K01346	04972,04974
Unigene0007230	K01346	04972,04974
Unigene0007231
Unigene0007232
Unigene0007233
Unigene0007234
Unigene0007235
Unigene0007236	K06172	04330,05010
Unigene0007237	K06172	04330,05010
Unigene0007238
Unigene0007239
Unigene0007240
Unigene0007241
Unigene0007242	K03231	03013,05134,05140
Unigene0007243
Unigene0007244
Unigene0007245	K03231	03013,05134,05140
Unigene0007246	K03231	03013,05134,05140
Unigene0007247	K03231	03013,05134,05140
Unigene0007248	K03231	03013,05134,05140
Unigene0007249	K01881	00970
Unigene0007250
Unigene0007251
Unigene0007252
Unigene0007253	K05701	04520,04530,04540,05110,05120,05130
Unigene0007254	K08746	03320,04146,04931
Unigene0007255
Unigene0007256
Unigene0007257
Unigene0007258
Unigene0007259
Unigene0007260
Unigene0007261
Unigene0007262
Unigene0007263
Unigene0007264
Unigene0007265
Unigene0007266
Unigene0007267
Unigene0007268	K01897	00061,00071,01100,01212,03320,04146,04216,04714,04920
Unigene0007269
Unigene0007270	K00939	00230,00730,01100
Unigene0007271
Unigene0007272
Unigene0007273
Unigene0007274
Unigene0007275
Unigene0007276
Unigene0007277
Unigene0007278
Unigene0007279
Unigene0007280
Unigene0007281	K06274	04015,04022,04510,04530,04611,04666,04670
Unigene0007282
Unigene0007283
Unigene0007284
Unigene0007285
Unigene0007286
Unigene0007287
Unigene0007288
Unigene0007289
Unigene0007290
Unigene0007291
Unigene0007292
Unigene0007293
Unigene0007294
Unigene0007295
Unigene0007296
Unigene0007297
Unigene0007298
Unigene0007299
Unigene0007300
Unigene0007301
Unigene0007302
Unigene0007303
Unigene0007304
Unigene0007305
Unigene0007306
Unigene0007307	K05768	04666,04810,05203
Unigene0007308
Unigene0007309
Unigene0007310
Unigene0007311
Unigene0007312
Unigene0007313
Unigene0007314
Unigene0007315
Unigene0007316
Unigene0007317
Unigene0007318	K12261	04146
Unigene0007319
Unigene0007320
Unigene0007321
Unigene0007322
Unigene0007323
Unigene0007324
Unigene0007325
Unigene0007326
Unigene0007327
Unigene0007328
Unigene0007329
Unigene0007330	K05214	04024,04080,04724,05017,05030,05031,05033,05034
Unigene0007331	K05214	04024,04080,04724,05017,05030,05031,05033,05034
Unigene0007332	K05214	04024,04080,04724,05017,05030,05031,05033,05034
Unigene0007333	K05214	04024,04080,04724,05017,05030,05031,05033,05034
Unigene0007334
Unigene0007335
Unigene0007336
Unigene0007337
Unigene0007338	K10056	05200,05202,05221,05226,05412
Unigene0007339
Unigene0007340
Unigene0007341
Unigene0007342
Unigene0007343
Unigene0007344
Unigene0007345	K18466	04144
Unigene0007346	K12559	04666,05130
Unigene0007347	K12559	04666,05130
Unigene0007348
Unigene0007349
Unigene0007350
Unigene0007351
Unigene0007352
Unigene0007353	K17305	04979
Unigene0007354
Unigene0007355
Unigene0007356
Unigene0007357
Unigene0007358
Unigene0007359
Unigene0007360
Unigene0007361
Unigene0007362
Unigene0007363
Unigene0007364
Unigene0007365
Unigene0007366
Unigene0007367
Unigene0007368
Unigene0007369
Unigene0007370	K00940	00230,00240,00983,01100
Unigene0007371
Unigene0007372
Unigene0007373
Unigene0007374
Unigene0007375
Unigene0007376
Unigene0007377	K04682	04110,04218,04350
Unigene0007378	K11989	04340,05205
Unigene0007379	K10223	00120
Unigene0007380
Unigene0007381
Unigene0007382
Unigene0007383
Unigene0007384
Unigene0007385	K18423	05132
Unigene0007386	K18423	05132
Unigene0007387
Unigene0007388	K19721	04974
Unigene0007389
Unigene0007390
Unigene0007391
Unigene0007392
Unigene0007393
Unigene0007394
Unigene0007395
Unigene0007396
Unigene0007397	K05857	00562,01100,04020,04070,04919,04933,05131
Unigene0007398	K05857	00562,01100,04020,04070,04919,04933,05131
Unigene0007399
Unigene0007400
Unigene0007401
Unigene0007402
Unigene0007403
Unigene0007404
Unigene0007405	K05070	04060,04061,04144,04151,04630,04658,04659,05162,05166,05200,05321,05340
Unigene0007406
Unigene0007407
Unigene0007408	K04677	04350
Unigene0007409
Unigene0007410
Unigene0007411
Unigene0007412
Unigene0007413
Unigene0007414
Unigene0007415
Unigene0007416
Unigene0007417
Unigene0007418
Unigene0007419
Unigene0007420
Unigene0007421
Unigene0007422
Unigene0007423
Unigene0007424
Unigene0007425
Unigene0007426
Unigene0007427
Unigene0007428
Unigene0007429
Unigene0007430
Unigene0007431
Unigene0007432
Unigene0007433
Unigene0007434
Unigene0007435
Unigene0007436
Unigene0007437
Unigene0007438
Unigene0007439
Unigene0007440
Unigene0007441
Unigene0007442
Unigene0007443
Unigene0007444
Unigene0007445
Unigene0007446
Unigene0007447
Unigene0007448
Unigene0007449
Unigene0007450
Unigene0007451
Unigene0007452
Unigene0007453
Unigene0007454
Unigene0007455
Unigene0007456
Unigene0007457
Unigene0007458
Unigene0007459	K09228	05168
Unigene0007460	K09228	05168
Unigene0007461	K09228	05168
Unigene0007462	K09228	05168
Unigene0007463	K09228	05168
Unigene0007464	K15109	04714
Unigene0007465	K03122	03022,05203
Unigene0007466
Unigene0007467
Unigene0007468
Unigene0007469
Unigene0007470
Unigene0007471
Unigene0007472
Unigene0007473
Unigene0007474
Unigene0007475
Unigene0007476
Unigene0007477
Unigene0007478
Unigene0007479
Unigene0007480
Unigene0007481
Unigene0007482	K06521	04360
Unigene0007483
Unigene0007484
Unigene0007485
Unigene0007486
Unigene0007487
Unigene0007488
Unigene0007489
Unigene0007490
Unigene0007491
Unigene0007492
Unigene0007493
Unigene0007494	K09580	04141
Unigene0007495
Unigene0007496	K09580	04141
Unigene0007497	K09580	04141
Unigene0007498
Unigene0007499	K04179	04060,04061,04062,05167,05203
Unigene0007500
Unigene0007501
Unigene0007502
Unigene0007503
Unigene0007504
Unigene0007505
Unigene0007506
Unigene0007507	K04468	04010,04068,04310,04520
Unigene0007508	K04468	04010,04068,04310,04520
Unigene0007509
Unigene0007510
Unigene0007511
Unigene0007512
Unigene0007513	K20703	04217,04624
Unigene0007514
Unigene0007515
Unigene0007516	K13863	05206
Unigene0007517
Unigene0007518
Unigene0007519	K05681	01523,02010,04976
Unigene0007520
Unigene0007521
Unigene0007522
Unigene0007523	K00859	00770,01100
Unigene0007524
Unigene0007525
Unigene0007526
Unigene0007527
Unigene0007528
Unigene0007529
Unigene0007530
Unigene0007531
Unigene0007532
Unigene0007533
Unigene0007534
Unigene0007535
Unigene0007536
Unigene0007537
Unigene0007538
Unigene0007539
Unigene0007540
Unigene0007541
Unigene0007542
Unigene0007543
Unigene0007544
Unigene0007545
Unigene0007546
Unigene0007547
Unigene0007548
Unigene0007549
Unigene0007550
Unigene0007551
Unigene0007552
Unigene0007553
Unigene0007554
Unigene0007555	K00033	00030,00480,01100,01200
Unigene0007556
Unigene0007557
Unigene0007558
Unigene0007559
Unigene0007560	K06751	04144,04145,04218,04514,04612,04940,05163,05165,05166,05167,05168,05169,05170,05203,05320,05330,05332,05416
Unigene0007561
Unigene0007562
Unigene0007563
Unigene0007564
Unigene0007565	K08020	04015,04530
Unigene0007566
Unigene0007567
Unigene0007568
Unigene0007569
Unigene0007570
Unigene0007571	K15616	05202
Unigene0007572
Unigene0007573
Unigene0007574
Unigene0007575
Unigene0007576
Unigene0007577
Unigene0007578
Unigene0007579
Unigene0007580
Unigene0007581
Unigene0007582	K03248	03013
Unigene0007583
Unigene0007584
Unigene0007585
Unigene0007586
Unigene0007587
Unigene0007588
Unigene0007589
Unigene0007590
Unigene0007591
Unigene0007592
Unigene0007593
Unigene0007594
Unigene0007595	K04848	04261
Unigene0007596
Unigene0007597
Unigene0007598	K07748	00100,01100
Unigene0007599
Unigene0007600
Unigene0007601
Unigene0007602	K11648	04714,05225
Unigene0007603
Unigene0007604
Unigene0007605
Unigene0007606	K17291	04530
Unigene0007607
Unigene0007608
Unigene0007609
Unigene0007610
Unigene0007611
Unigene0007612
Unigene0007613
Unigene0007614
Unigene0007615
Unigene0007616
Unigene0007617
Unigene0007618
Unigene0007619
Unigene0007620	K17969	04137
Unigene0007621
Unigene0007622
Unigene0007623	K06467	04514,04640,04662
Unigene0007624
Unigene0007625
Unigene0007626
Unigene0007627	K03032	03050,05169
Unigene0007628
Unigene0007629
Unigene0007630
Unigene0007631
Unigene0007632
Unigene0007633	K10755	03030,03420,03430
Unigene0007634
Unigene0007635
Unigene0007636
Unigene0007637
Unigene0007638
Unigene0007639
Unigene0007640
Unigene0007641
Unigene0007642
Unigene0007643
Unigene0007644
Unigene0007645
Unigene0007646
Unigene0007647
Unigene0007648
Unigene0007649
Unigene0007650
Unigene0007651
Unigene0007652	K02085	04310,04390,04550,04810,04934,05010,05165,05200,05206,05210,05213,05217,05224,05225,05226
Unigene0007653
Unigene0007654
Unigene0007655
Unigene0007656
Unigene0007657
Unigene0007658
Unigene0007659
Unigene0007660
Unigene0007661	K20397	04150
Unigene0007662
Unigene0007663
Unigene0007664
Unigene0007665
Unigene0007666
Unigene0007667
Unigene0007668
Unigene0007669	K21343	04137
Unigene0007670
Unigene0007671
Unigene0007672
Unigene0007673
Unigene0007674
Unigene0007675
Unigene0007676
Unigene0007677	K06746	04514
Unigene0007678
Unigene0007679
Unigene0007680
Unigene0007681
Unigene0007682
Unigene0007683	K23619	04974
Unigene0007684	K23619	04974
Unigene0007685
Unigene0007686	K00731	00512,00514,01100
Unigene0007687
Unigene0007688
Unigene0007689
Unigene0007690
Unigene0007691
Unigene0007692
Unigene0007693
Unigene0007694
Unigene0007695	K04503	01522,04068,04110,04115,04151,04152,04218,04310,04340,04371,04390,04510,04530,04630,04917,04919,04921,04933,04934,05160,05162,05163,05165,05166,05167,05169,05200,05203,05205,05206,05210,05212,05213,05214,05215,05216,05218,05219,05220,05221,05222,05223,05224,05225,05226,05416
Unigene0007696
Unigene0007697	K01890	00970
Unigene0007698	K02971	03010
Unigene0007699
Unigene0007700
Unigene0007701
Unigene0007702
Unigene0007703
Unigene0007704
Unigene0007705
Unigene0007706
Unigene0007707	K21889	05130
Unigene0007708
Unigene0007709
Unigene0007710
Unigene0007711
Unigene0007712
Unigene0007713
Unigene0007714
Unigene0007715
Unigene0007716
Unigene0007717
Unigene0007718
Unigene0007719
Unigene0007720
Unigene0007721
Unigene0007722
Unigene0007723
Unigene0007724
Unigene0007725
Unigene0007726	K03260	03013,05416
Unigene0007727	K21269	04144
Unigene0007728
Unigene0007729
Unigene0007730
Unigene0007731
Unigene0007732
Unigene0007733
Unigene0007734
Unigene0007735
Unigene0007736
Unigene0007737
Unigene0007738
Unigene0007739
Unigene0007740
Unigene0007741	K08658	00900
Unigene0007742
Unigene0007743	K02564	00520,01100
Unigene0007744	K06550	04360,04514
Unigene0007745
Unigene0007746
Unigene0007747	K15188	05202
Unigene0007748	K15188	05202
Unigene0007749	K06252	04151,04510,04512,05165,05206
Unigene0007750
Unigene0007751
Unigene0007752
Unigene0007753
Unigene0007754
Unigene0007755
Unigene0007756
Unigene0007757
Unigene0007758
Unigene0007759
Unigene0007760
Unigene0007761
Unigene0007762
Unigene0007763
Unigene0007764	K03260	03013,05416
Unigene0007765
Unigene0007766	K11718	04141
Unigene0007767	K03178	04120,05012
Unigene0007768
Unigene0007769
Unigene0007770
Unigene0007771
Unigene0007772	K01507	00190
Unigene0007773
Unigene0007774
Unigene0007775
Unigene0007776
Unigene0007777
Unigene0007778
Unigene0007779
Unigene0007780
Unigene0007781
Unigene0007782
Unigene0007783
Unigene0007784	K14157	00310,01100
Unigene0007785
Unigene0007786
Unigene0007787
Unigene0007788	K07905	04144,04152,04962,05164
Unigene0007789	K01132	00531,01100,04142
Unigene0007790
Unigene0007791
Unigene0007792
Unigene0007793
Unigene0007794
Unigene0007795
Unigene0007796
Unigene0007797
Unigene0007798
Unigene0007799
Unigene0007800
Unigene0007801	K04431	04010,04012,04013,04141,04214,04361,04380,04530,04620,04624,04660,04664,04668,04722,04912,04926,05010,05016,05132,05135,05161,05167,05169,05170,05418
Unigene0007802
Unigene0007803
Unigene0007804
Unigene0007805
Unigene0007806
Unigene0007807
Unigene0007808
Unigene0007809
Unigene0007810
Unigene0007811
Unigene0007812
Unigene0007813
Unigene0007814
Unigene0007815	K05655	02010
Unigene0007816
Unigene0007817	K11718	04141
Unigene0007818	K22387	00565
Unigene0007819
Unigene0007820
Unigene0007821
Unigene0007822	K06087	04514,04530,04670,05130,05160
Unigene0007823
Unigene0007824
Unigene0007825
Unigene0007826
Unigene0007827
Unigene0007828
Unigene0007829
Unigene0007830
Unigene0007831
Unigene0007832
Unigene0007833
Unigene0007834
Unigene0007835
Unigene0007836	K08012	04145,04380,04670,05140
Unigene0007837
Unigene0007838
Unigene0007839
Unigene0007840
Unigene0007841
Unigene0007842
Unigene0007843
Unigene0007844
Unigene0007845
Unigene0007846
Unigene0007847
Unigene0007848
Unigene0007849
Unigene0007850
Unigene0007851
Unigene0007852	K09228	05168
Unigene0007853
Unigene0007854
Unigene0007855
Unigene0007856
Unigene0007857
Unigene0007858
Unigene0007859
Unigene0007860	K06751	04144,04145,04218,04514,04612,04940,05163,05165,05166,05167,05168,05169,05170,05203,05320,05330,05332,05416
Unigene0007861
Unigene0007862
Unigene0007863	K04397	04210,04214,04215,04668,04932,05010,05130,05132,05133,05134,05200
Unigene0007864
Unigene0007865
Unigene0007866
Unigene0007867
Unigene0007868
Unigene0007869
Unigene0007870
Unigene0007871
Unigene0007872	K03156	01523,04010,04060,04061,04064,04071,04150,04210,04217,04350,04380,04612,04620,04621,04622,04625,04640,04650,04657,04660,04664,04668,04920,04930,04931,04932,04933,04940,05010,05014,05130,05131,05132,05133,05134,05135,05140,05142,05143,05144,05145,05146,05152,05160,05161,05163,05164,05165,05166,05168,05169,05170,05205,05310,05321,05322,05323,05330,05332,05410,05414,05418
Unigene0007873
Unigene0007874
Unigene0007875
Unigene0007876
Unigene0007877
Unigene0007878	K06751	04144,04145,04218,04514,04612,04940,05163,05165,05166,05167,05168,05169,05170,05203,05320,05330,05332,05416
Unigene0007879	K06751	04144,04145,04218,04514,04612,04940,05163,05165,05166,05167,05168,05169,05170,05203,05320,05330,05332,05416
Unigene0007880	K23583	05132
Unigene0007881
Unigene0007882
Unigene0007883
Unigene0007884
Unigene0007885
Unigene0007886
Unigene0007887
Unigene0007888	K08045	00230,01100,01522,04015,04022,04024,04062,04072,04114,04211,04213,04261,04270,04371,04540,04611,04713,04714,04723,04724,04725,04726,04727,04728,04750,04911,04912,04913,04914,04915,04916,04918,04921,04923,04924,04925,04926,04927,04928,04934,04935,04970,04971,04972,04976,05012,05030,05031,05032,05034,05163,05166,05200,05414
Unigene0007889
Unigene0007890
Unigene0007891
Unigene0007892	K00710	00512,00514,01100
Unigene0007893
Unigene0007894
Unigene0007895
Unigene0007896	K12491	04144
Unigene0007897
Unigene0007898
Unigene0007899
Unigene0007900
Unigene0007901	K02984	03010
Unigene0007902
Unigene0007903
Unigene0007904
Unigene0007905	K03038	03050,05169
Unigene0007906	K03038	03050,05169
Unigene0007907
Unigene0007908
Unigene0007909
Unigene0007910
Unigene0007911
Unigene0007912
Unigene0007913
Unigene0007914
Unigene0007915
Unigene0007916
Unigene0007917
Unigene0007918
Unigene0007919
Unigene0007920
Unigene0007921
Unigene0007922
Unigene0007923
Unigene0007924
Unigene0007925
Unigene0007926
Unigene0007927
Unigene0007928
Unigene0007929
Unigene0007930
Unigene0007931
Unigene0007932
Unigene0007933
Unigene0007934
Unigene0007935
Unigene0007936
Unigene0007937	K07817	04940
Unigene0007938	K07817	04940
Unigene0007939	K07817	04940
Unigene0007940	K07817	04940
Unigene0007941	K07817	04940
Unigene0007942
Unigene0007943
Unigene0007944
Unigene0007945
Unigene0007946
Unigene0007947	K00505	00350,01100,04916
Unigene0007948
Unigene0007949
Unigene0007950
Unigene0007951
Unigene0007952	K02985	03010,05130,05132
Unigene0007953	K10597	04120,04141
Unigene0007954	K01197	00531,01100,04142
Unigene0007955	K13403	00670,01100
Unigene0007956
Unigene0007957
Unigene0007958
Unigene0007959
Unigene0007960
Unigene0007961
Unigene0007962
Unigene0007963
Unigene0007964
Unigene0007965
Unigene0007966
Unigene0007967
Unigene0007968
Unigene0007969
Unigene0007970
Unigene0007971
Unigene0007972
Unigene0007973	K01764	00860
Unigene0007974
Unigene0007975
Unigene0007976
Unigene0007977
Unigene0007978
Unigene0007979
Unigene0007980
Unigene0007981
Unigene0007982
Unigene0007983
Unigene0007984
Unigene0007985
Unigene0007986
Unigene0007987
Unigene0007988
Unigene0007989
Unigene0007990
Unigene0007991
Unigene0007992
Unigene0007993
Unigene0007994
Unigene0007995
Unigene0007996	K02369	00534,01100
Unigene0007997
Unigene0007998
Unigene0007999
Unigene0008000	K02273	00190,01100,04260,04714,04932,05010,05012,05016
Unigene0008001
Unigene0008002
Unigene0008003
Unigene0008004
Unigene0008005	K06752	04145,04514,04612,04640,04658,04659,04672,04940,05140,05145,05150,05152,05164,05166,05168,05169,05310,05320,05321,05322,05323,05330,05332,05416
Unigene0008006	K09236	04391
Unigene0008007
Unigene0008008
Unigene0008009
Unigene0008010
Unigene0008011
Unigene0008012
Unigene0008013
Unigene0008014
Unigene0008015
Unigene0008016	K07820	00601,01100
Unigene0008017
Unigene0008018	K01490	00230,01100
Unigene0008019
Unigene0008020	K01490	00230,01100
Unigene0008021
Unigene0008022
Unigene0008023
Unigene0008024	K00728	00514,00515,01100
Unigene0008025	K12494	04144,04361
Unigene0008026	K12494	04144,04361
Unigene0008027
Unigene0008028
Unigene0008029
Unigene0008030
Unigene0008031
Unigene0008032
Unigene0008033	K04079	04141,04151,04217,04612,04621,04657,04659,04914,04915,05132,05200,05215,05418
Unigene0008034
Unigene0008035
Unigene0008036
Unigene0008037
Unigene0008038
Unigene0008039
Unigene0008040
Unigene0008041
Unigene0008042	K08266	04136,04140,04150,04151,04714
Unigene0008043
Unigene0008044
Unigene0008045
Unigene0008046	K11414	00760,01100
Unigene0008047
Unigene0008048
Unigene0008049
Unigene0008050
Unigene0008051
Unigene0008052	K03729	04710
Unigene0008053
Unigene0008054
Unigene0008055
Unigene0008056
Unigene0008057
Unigene0008058
Unigene0008059
Unigene0008060
Unigene0008061
Unigene0008062
Unigene0008063	K21797	00562,01100,04070
Unigene0008064
Unigene0008065
Unigene0008066
Unigene0008067
Unigene0008068
Unigene0008069
Unigene0008070
Unigene0008071
Unigene0008072	K03026	03020,04623
Unigene0008073
Unigene0008074
Unigene0008075
Unigene0008076
Unigene0008077	K01539	04022,04024,04260,04261,04911,04918,04919,04925,04960,04961,04964,04970,04971,04972,04973,04974,04976,04978
Unigene0008078
Unigene0008079
Unigene0008080
Unigene0008081
Unigene0008082	K16896	04020
Unigene0008083
Unigene0008084
Unigene0008085	K05462	04010,04014,04015,04151,04360,05206
Unigene0008086
Unigene0008087	K05863	04020,04022,04217,04218,05010,05012,05016,05164,05166
Unigene0008088
Unigene0008089
Unigene0008090
Unigene0008091
Unigene0008092
Unigene0008093
Unigene0008094	K13431	03060
Unigene0008095
Unigene0008096
Unigene0008097
Unigene0008098
Unigene0008099
Unigene0008100
Unigene0008101
Unigene0008102
Unigene0008103
Unigene0008104
Unigene0008105
Unigene0008106
Unigene0008107
Unigene0008108
Unigene0008109
Unigene0008110
Unigene0008111
Unigene0008112
Unigene0008113
Unigene0008114	K02873	03010
Unigene0008115
Unigene0008116
Unigene0008117
Unigene0008118	K10159	04145,04151,04620,05132,05134,05140,05142,05144,05145,05146,05152,05161,05162,05168,05169,05170,05205,05235,05321,05323
Unigene0008119
Unigene0008120
Unigene0008121
Unigene0008122
Unigene0008123	K03954	00190,01100,04714,04723,04932,05010,05012,05016
Unigene0008124
Unigene0008125
Unigene0008126
Unigene0008127	K14379	00740,01100,04142,04380,05323
Unigene0008128
Unigene0008129	K12045	04260,04261,05410,05414
Unigene0008130	K12045	04260,04261,05410,05414
Unigene0008131
Unigene0008132
Unigene0008133
Unigene0008134
Unigene0008135
Unigene0008136
Unigene0008137
Unigene0008138
Unigene0008139
Unigene0008140
Unigene0008141
Unigene0008142
Unigene0008143
Unigene0008144	K10884	03450
Unigene0008145
Unigene0008146
Unigene0008147
Unigene0008148
Unigene0008149
Unigene0008150
Unigene0008151
Unigene0008152	K17399	00270,01100,05206
Unigene0008153
Unigene0008154
Unigene0008155
Unigene0008156
Unigene0008157
Unigene0008158
Unigene0008159
Unigene0008160
Unigene0008161
Unigene0008162
Unigene0008163
Unigene0008164
Unigene0008165
Unigene0008166
Unigene0008167
Unigene0008168
Unigene0008169
Unigene0008170
Unigene0008171	K06485	04151,04510,04512,04514,04640,04810,05145,05165,05200,05222,05410,05412,05414
Unigene0008172
Unigene0008173	K06485	04151,04510,04512,04514,04640,04810,05145,05165,05200,05222,05410,05412,05414
Unigene0008174
Unigene0008175
Unigene0008176
Unigene0008177
Unigene0008178
Unigene0008179
Unigene0008180
Unigene0008181
Unigene0008182
Unigene0008183	K05643	02010
Unigene0008184
Unigene0008185
Unigene0008186
Unigene0008187
Unigene0008188
Unigene0008189	K04556	04120,04137,04141,05012
Unigene0008190
Unigene0008191
Unigene0008192
Unigene0008193
Unigene0008194	K15465	04137
Unigene0008195
Unigene0008196
Unigene0008197
Unigene0008198	K11429	00310,01100
Unigene0008199
Unigene0008200	K09095	05200,05211
Unigene0008201
Unigene0008202
Unigene0008203
Unigene0008204	K02649	01521,01522,01524,04012,04014,04015,04024,04062,04066,04068,04070,04071,04072,04140,04150,04151,04152,04210,04211,04213,04218,04360,04370,04380,04510,04550,04611,04620,04625,04630,04650,04660,04662,04664,04666,04668,04670,04722,04725,04750,04810,04910,04914,04915,04917,04919,04923,04926,04929,04930,04931,04932,04933,04935,04960,04973,05010,05017,05100,05131,05135,05142,05146,05160,05161,05162,05163,05164,05165,05166,05167,05168,05169,05170,05200,05203,05205,05206,05210,05211,05212,05213,05214,05215,05218,05220,05221,05222,05223,05224,05225,05226,05230,05231,05235,05418
Unigene0008205
Unigene0008206
Unigene0008207	K04157	04020,04080,04540,04726,04750
Unigene0008208
Unigene0008209
Unigene0008210
Unigene0008211
Unigene0008212	K00846	00051,01100
Unigene0008213	K19614	04310
Unigene0008214
Unigene0008215
Unigene0008216
Unigene0008217
Unigene0008218
Unigene0008219
Unigene0008220
Unigene0008221
Unigene0008222
Unigene0008223
Unigene0008224
Unigene0008225
Unigene0008226
Unigene0008227
Unigene0008228
Unigene0008229
Unigene0008230
Unigene0008231
Unigene0008232	K03462	00760,01100,04621
Unigene0008233
Unigene0008234
Unigene0008235
Unigene0008236	K12475	04144
Unigene0008237
Unigene0008238	K02151	00190,01100,04145,04150,04721,04966,05110,05120,05165,05323
Unigene0008239
Unigene0008240
Unigene0008241
Unigene0008242
Unigene0008243
Unigene0008244
Unigene0008245
Unigene0008246
Unigene0008247
Unigene0008248	K06582	04650
Unigene0008249
Unigene0008250
Unigene0008251
Unigene0008252
Unigene0008253
Unigene0008254
Unigene0008255
Unigene0008256
Unigene0008257
Unigene0008258
Unigene0008259
Unigene0008260
Unigene0008261
Unigene0008262
Unigene0008263
Unigene0008264	K10163	04659,05321
Unigene0008265
Unigene0008266
Unigene0008267
Unigene0008268
Unigene0008269
Unigene0008270
Unigene0008271	K04554	04120,04141,05012
Unigene0008272
Unigene0008273
Unigene0008274
Unigene0008275
Unigene0008276
Unigene0008277
Unigene0008278
Unigene0008279
Unigene0008280
Unigene0008281
Unigene0008282	K20127	05130
Unigene0008283
Unigene0008284	K20127	05130
Unigene0008285	K10100	04141
Unigene0008286
Unigene0008287	K09069	05205
Unigene0008288
Unigene0008289
Unigene0008290
Unigene0008291
Unigene0008292
Unigene0008293	K04275	04015,04072,04080,04151,04810,05130,05200
Unigene0008294
Unigene0008295
Unigene0008296
Unigene0008297
Unigene0008298
Unigene0008299
Unigene0008300	K09674	00515,01100
Unigene0008301	K03914	04015,04020,04024,04072,04080,04151,04610,04611,04810,05130,05200
Unigene0008302
Unigene0008303
Unigene0008304
Unigene0008305
Unigene0008306
Unigene0008307
Unigene0008308	K04979	04911
Unigene0008309
Unigene0008310
Unigene0008311
Unigene0008312	K13279	04146,05146
Unigene0008313	K13279	04146,05146
Unigene0008314
Unigene0008315
Unigene0008316
Unigene0008317
Unigene0008318
Unigene0008319
Unigene0008320
Unigene0008321
Unigene0008322
Unigene0008323
Unigene0008324
Unigene0008325
Unigene0008326
Unigene0008327
Unigene0008328
Unigene0008329
Unigene0008330
Unigene0008331
Unigene0008332	K09228	05168
Unigene0008333
Unigene0008334
Unigene0008335
Unigene0008336
Unigene0008337
Unigene0008338
Unigene0008339
Unigene0008340
Unigene0008341
Unigene0008342	K09408	01521,04062,04068,04137,04151,04152,04211,04212,04213,04218,04361,04722,04917,05131,05213,05223
Unigene0008343
Unigene0008344
Unigene0008345
Unigene0008346
Unigene0008347
Unigene0008348
Unigene0008349
Unigene0008350
Unigene0008351
Unigene0008352
Unigene0008353
Unigene0008354	K02925	03010
Unigene0008355
Unigene0008356
Unigene0008357
Unigene0008358
Unigene0008359
Unigene0008360
Unigene0008361
Unigene0008362
Unigene0008363
Unigene0008364	K02870	03010
Unigene0008365
Unigene0008366
Unigene0008367
Unigene0008368	K23377	04350
Unigene0008369
Unigene0008370
Unigene0008371
Unigene0008372
Unigene0008373
Unigene0008374
Unigene0008375
Unigene0008376
Unigene0008377
Unigene0008378
Unigene0008379
Unigene0008380
Unigene0008381
Unigene0008382
Unigene0008383
Unigene0008384	K07970	00601,01100
Unigene0008385
Unigene0008386
Unigene0008387
Unigene0008388
Unigene0008389
Unigene0008390
Unigene0008391
Unigene0008392	K06090	04530,05165
Unigene0008393
Unigene0008394
Unigene0008395
Unigene0008396
Unigene0008397
Unigene0008398
Unigene0008399
Unigene0008400	K05767	04810
Unigene0008401	K04235	04080,04610
Unigene0008402
Unigene0008403
Unigene0008404
Unigene0008405
Unigene0008406
Unigene0008407
Unigene0008408
Unigene0008409
Unigene0008410
Unigene0008411
Unigene0008412
Unigene0008413
Unigene0008414
Unigene0008415
Unigene0008416
Unigene0008417
Unigene0008418
Unigene0008419
Unigene0008420
Unigene0008421
Unigene0008422
Unigene0008423
Unigene0008424
Unigene0008425
Unigene0008426
Unigene0008427
Unigene0008428
Unigene0008429
Unigene0008430
Unigene0008431
Unigene0008432
Unigene0008433
Unigene0008434
Unigene0008435
Unigene0008436
Unigene0008437
Unigene0008438
Unigene0008439
Unigene0008440
Unigene0008441	K01590	00340,01100
Unigene0008442	K01590	00340,01100
Unigene0008443	K01590	00340,01100
Unigene0008444
Unigene0008445	K13126	03013,03015,03018
Unigene0008446
Unigene0008447	K02365	04110,04114,05166
Unigene0008448
Unigene0008449
Unigene0008450
Unigene0008451
Unigene0008452	K20211	04013
Unigene0008453
Unigene0008454
Unigene0008455
Unigene0008456
Unigene0008457
Unigene0008458
Unigene0008459	K06560	04145,05152
Unigene0008460
Unigene0008461
Unigene0008462	K05644	02010
Unigene0008463	K05644	02010
Unigene0008464	K05644	02010
Unigene0008465	K05644	02010
Unigene0008466
Unigene0008467
Unigene0008468
Unigene0008469	K00799	00480,00980,00982,00983,01100,01524,04212,05200,05204,05225,05418
Unigene0008470
Unigene0008471	K10688	04120
Unigene0008472
Unigene0008473
Unigene0008474
Unigene0008475
Unigene0008476
Unigene0008477
Unigene0008478
Unigene0008479
Unigene0008480
Unigene0008481
Unigene0008482	K01513	00230,00240,00500,00740,00760,00770,01100
Unigene0008483	K05679	02010
Unigene0008484	K15078	03460
Unigene0008485
Unigene0008486
Unigene0008487
Unigene0008488
Unigene0008489
Unigene0008490
Unigene0008491	K10033	04060,04061,04062
Unigene0008492
Unigene0008493
Unigene0008494
Unigene0008495	K12490	04015,04024,04144
Unigene0008496
Unigene0008497
Unigene0008498
Unigene0008499
Unigene0008500
Unigene0008501	K04295	04071,04080
Unigene0008502
Unigene0008503	K12611	03018
Unigene0008504
Unigene0008505
Unigene0008506
Unigene0008507
Unigene0008508
Unigene0008509
Unigene0008510
Unigene0008511
Unigene0008512
Unigene0008513
Unigene0008514
Unigene0008515
Unigene0008516	K12893	03040,05168
Unigene0008517
Unigene0008518
Unigene0008519	K06247	04151,04510,04512,05145,05146,05165,05200,05222
Unigene0008520
Unigene0008521
Unigene0008522
Unigene0008523
Unigene0008524
Unigene0008525
Unigene0008526
Unigene0008527
Unigene0008528
Unigene0008529
Unigene0008530	K13365	04530,04928,05130,05165
Unigene0008531
Unigene0008532
Unigene0008533
Unigene0008534	K18466	04144
Unigene0008535
Unigene0008536
Unigene0008537
Unigene0008538
Unigene0008539
Unigene0008540
Unigene0008541
Unigene0008542
Unigene0008543
Unigene0008544
Unigene0008545
Unigene0008546
Unigene0008547
Unigene0008548
Unigene0008549
Unigene0008550
Unigene0008551
Unigene0008552
Unigene0008553
Unigene0008554
Unigene0008555
Unigene0008556
Unigene0008557
Unigene0008558
Unigene0008559	K15779	00010,00030,00052,00230,00500,00520,01100
Unigene0008560	K13073	04672
Unigene0008561	K13073	04672
Unigene0008562
Unigene0008563
Unigene0008564
Unigene0008565
Unigene0008566
Unigene0008567
Unigene0008568	K21421	04066,04145,04216,04217,04621,04670,04933,05010,05140
Unigene0008569
Unigene0008570
Unigene0008571
Unigene0008572	K23935	05132
Unigene0008573	K04288	04068,04071,04080
Unigene0008574
Unigene0008575
Unigene0008576
Unigene0008577
Unigene0008578
Unigene0008579
Unigene0008580
Unigene0008581
Unigene0008582
Unigene0008583
Unigene0008584	K02903	03010
Unigene0008585
Unigene0008586
Unigene0008587
Unigene0008588
Unigene0008589
Unigene0008590
Unigene0008591
Unigene0008592
Unigene0008593
Unigene0008594
Unigene0008595	K01509	00230,01100,04742
Unigene0008596	K01509	00230,01100,04742
Unigene0008597
Unigene0008598
Unigene0008599
Unigene0008600
Unigene0008601
Unigene0008602
Unigene0008603
Unigene0008604
Unigene0008605
Unigene0008606
Unigene0008607
Unigene0008608
Unigene0008609
Unigene0008610
Unigene0008611
Unigene0008612
Unigene0008613
Unigene0008614	K06850	04360
Unigene0008615
Unigene0008616
Unigene0008617
Unigene0008618
Unigene0008619
Unigene0008620
Unigene0008621
Unigene0008622
Unigene0008623
Unigene0008624
Unigene0008625
Unigene0008626
Unigene0008627
Unigene0008628
Unigene0008629
Unigene0008630
Unigene0008631
Unigene0008632
Unigene0008633
Unigene0008634
Unigene0008635
Unigene0008636
Unigene0008637
Unigene0008638
Unigene0008639
Unigene0008640
Unigene0008641
Unigene0008642
Unigene0008643
Unigene0008644	K01074	00062,01100,01212,04142
Unigene0008645
Unigene0008646
Unigene0008647	K04964	04360,04724,04726,04929,04972
Unigene0008648
Unigene0008649
Unigene0008650	K04964	04360,04724,04726,04929,04972
Unigene0008651
Unigene0008652
Unigene0008653
Unigene0008654
Unigene0008655
Unigene0008656
Unigene0008657
Unigene0008658
Unigene0008659
Unigene0008660
Unigene0008661
Unigene0008662	K07296	03320,04152,04211,04920,04930,04932
Unigene0008663
Unigene0008664
Unigene0008665	K06087	04514,04530,04670,05130,05160
Unigene0008666
Unigene0008667	K01298	04972,04974
Unigene0008668
Unigene0008669
Unigene0008670
Unigene0008671
Unigene0008672
Unigene0008673
Unigene0008674
Unigene0008675
Unigene0008676
Unigene0008677	K11981	04144
Unigene0008678
Unigene0008679
Unigene0008680
Unigene0008681	K17595	04217
Unigene0008682
Unigene0008683
Unigene0008684
Unigene0008685
Unigene0008686
Unigene0008687
Unigene0008688	K12754	04510,04670,04810,05131
Unigene0008689	K05512	04060,04061,04062,04064
Unigene0008690
Unigene0008691
Unigene0008692
Unigene0008693
Unigene0008694
Unigene0008695
Unigene0008696
Unigene0008697
Unigene0008698
Unigene0008699
Unigene0008700
Unigene0008701
Unigene0008702	K05045	04721,04727
Unigene0008703
Unigene0008704
Unigene0008705
Unigene0008706	K06269	03015,04022,04024,04114,04218,04261,04270,04390,04510,04611,04720,04728,04750,04810,04910,04921,04931,05031,05034,05168,05205
Unigene0008707
Unigene0008708
Unigene0008709
Unigene0008710
Unigene0008711
Unigene0008712
Unigene0008713
Unigene0008714
Unigene0008715
Unigene0008716
Unigene0008717	K12800	04217,04621,04625,05130,05131,05132,05133,05135,05164
Unigene0008718
Unigene0008719
Unigene0008720
Unigene0008721
Unigene0008722
Unigene0008723
Unigene0008724
Unigene0008725
Unigene0008726
Unigene0008727
Unigene0008728
Unigene0008729
Unigene0008730
Unigene0008731
Unigene0008732
Unigene0008733
Unigene0008734	K10087	04142
Unigene0008735	K08057	04141,04145,04612,05142,05163,05166,05168,05169,05170
Unigene0008736
Unigene0008737
Unigene0008738
Unigene0008739
Unigene0008740
Unigene0008741	K10784	04014,04015,04020,04064,04514,04612,04658,04659,04660,04672,04940,05135,05142,05144,05150,05162,05166,05169,05170,05202,05235,05310,05320,05321,05322,05323,05330,05332,05416
Unigene0008742
Unigene0008743
Unigene0008744
Unigene0008745
Unigene0008746
Unigene0008747
Unigene0008748
Unigene0008749
Unigene0008750
Unigene0008751
Unigene0008752
Unigene0008753
Unigene0008754
Unigene0008755	K11421	00310,01100,04550
Unigene0008756
Unigene0008757
Unigene0008758	K14567	03008
Unigene0008759	K20411	04150
Unigene0008760
Unigene0008761
Unigene0008762
Unigene0008763
Unigene0008764
Unigene0008765
Unigene0008766
Unigene0008767
Unigene0008768
Unigene0008769
Unigene0008770
Unigene0008771
Unigene0008772
Unigene0008773
Unigene0008774
Unigene0008775
Unigene0008776
Unigene0008777
Unigene0008778	K08031	04550,04950
Unigene0008779
Unigene0008780
Unigene0008781	K12597	03018
Unigene0008782	K12597	03018
Unigene0008783
Unigene0008784
Unigene0008785
Unigene0008786
Unigene0008787	K03252	03013
Unigene0008788
Unigene0008789
Unigene0008790
Unigene0008791
Unigene0008792
Unigene0008793	K12200	04144
Unigene0008794
Unigene0008795
Unigene0008796
Unigene0008797
Unigene0008798
Unigene0008799
Unigene0008800
Unigene0008801	K10135	04115
Unigene0008802
Unigene0008803
Unigene0008804
Unigene0008805
Unigene0008806
Unigene0008807
Unigene0008808
Unigene0008809
Unigene0008810
Unigene0008811
Unigene0008812
Unigene0008813
Unigene0008814
Unigene0008815
Unigene0008816
Unigene0008817
Unigene0008818
Unigene0008819
Unigene0008820
Unigene0008821	K04850	04010,04020,04022,04024,04260,04261,04270,04713,04720,04723,04724,04725,04726,04727,04728,04742,04911,04912,04921,04924,04925,04927,04929,04930,04934,04935,05010,05031,05410,05412,05414
Unigene0008822	K04853	04010,04020,04022,04024,04260,04261,04270,04723,04725,04726,04727,04911,04912,04921,04924,04925,04927,04929,04934,04935,05010,05410,05412,05414
Unigene0008823	K04853	04010,04020,04022,04024,04260,04261,04270,04723,04725,04726,04727,04911,04912,04921,04924,04925,04927,04929,04934,04935,05010,05410,05412,05414
Unigene0008824
Unigene0008825
Unigene0008826	K14566	03008
Unigene0008827
Unigene0008828	K12485	04144
Unigene0008829
Unigene0008830
Unigene0008831
Unigene0008832
Unigene0008833
Unigene0008834
Unigene0008835
Unigene0008836
Unigene0008837
Unigene0008838
Unigene0008839
Unigene0008840
Unigene0008841
Unigene0008842
Unigene0008843
Unigene0008844	K17923	05132
Unigene0008845	K06563	04145,04625,05152,05162
Unigene0008846	K06563	04145,04625,05152,05162
Unigene0008847	K06563	04145,04625,05152,05162
Unigene0008848
Unigene0008849
Unigene0008850
Unigene0008851
Unigene0008852
Unigene0008853	K00551	00564,01100
Unigene0008854	K06063	03040,04330,05169,05203
Unigene0008855
Unigene0008856
Unigene0008857
Unigene0008858
Unigene0008859
Unigene0008860
Unigene0008861
Unigene0008862
Unigene0008863
Unigene0008864
Unigene0008865
Unigene0008866
Unigene0008867	K04181	04060,04061,04062
Unigene0008868
Unigene0008869
Unigene0008870
Unigene0008871
Unigene0008872
Unigene0008873
Unigene0008874
Unigene0008875
Unigene0008876
Unigene0008877
Unigene0008878
Unigene0008879
Unigene0008880
Unigene0008881
Unigene0008882
Unigene0008883	K12345	00140,00510
Unigene0008884	K08007	04530,04670,04810,04971,05130,05205,05206
Unigene0008885
Unigene0008886
Unigene0008887
Unigene0008888	K01897	00061,00071,01100,01212,03320,04146,04216,04714,04920
Unigene0008889
Unigene0008890
Unigene0008891
Unigene0008892
Unigene0008893	K13506	00561,00564,01100
Unigene0008894
Unigene0008895
Unigene0008896
Unigene0008897
Unigene0008898
Unigene0008899	K01081	00230,00240,00760,01100
Unigene0008900	K01081	00230,00240,00760,01100
Unigene0008901
Unigene0008902	K05450	01521,04010,04014,04015,04072,04151,04510,04540,04810,05215,05218,05231
Unigene0008903
Unigene0008904
Unigene0008905	K11251	04217,05034,05322
Unigene0008906
Unigene0008907
Unigene0008908
Unigene0008909
Unigene0008910
Unigene0008911
Unigene0008912
Unigene0008913
Unigene0008914
Unigene0008915	K15593	05202,05215
Unigene0008916
Unigene0008917
Unigene0008918	K01080	00561,00564,00565,00600,01100,04072,04666,04975,05231
Unigene0008919
Unigene0008920
Unigene0008921	K02947	03010
Unigene0008922
Unigene0008923	K05729	04810,05212
Unigene0008924
Unigene0008925
Unigene0008926
Unigene0008927
Unigene0008928	K20064	04150
Unigene0008929	K06244	04151,04510,04512,05145,05146,05165,05200,05222
Unigene0008930
Unigene0008931
Unigene0008932
Unigene0008933
Unigene0008934
Unigene0008935
Unigene0008936
Unigene0008937
Unigene0008938
Unigene0008939
Unigene0008940
Unigene0008941
Unigene0008942
Unigene0008943
Unigene0008944
Unigene0008945
Unigene0008946
Unigene0008947	K03934	00190,01100,04714,04723,04932,05010,05012,05016
Unigene0008948
Unigene0008949
Unigene0008950
Unigene0008951
Unigene0008952
Unigene0008953
Unigene0008954
Unigene0008955	K01369	04142,04612
Unigene0008956	K01369	04142,04612
Unigene0008957	K01369	04142,04612
Unigene0008958	K05055	01521,04060,04061,04066,04151,04630,04640,04659,04932,05163,05200
Unigene0008959
Unigene0008960
Unigene0008961
Unigene0008962
Unigene0008963
Unigene0008964
Unigene0008965
Unigene0008966
Unigene0008967
Unigene0008968
Unigene0008969
Unigene0008970
Unigene0008971
Unigene0008972
Unigene0008973
Unigene0008974
Unigene0008975
Unigene0008976
Unigene0008977
Unigene0008978
Unigene0008979
Unigene0008980	K19269	00630,01100,01200
Unigene0008981	K03766	00601,01100
Unigene0008982
Unigene0008983
Unigene0008984
Unigene0008985
Unigene0008986
Unigene0008987	K12474	04144,04979
Unigene0008988	K10882	03440,03460
Unigene0008989
Unigene0008990	K04374	04010,04022,04137,04141,04151,04210,04211,04212,04214,04261,04668,04720,04722,04725,04728,04911,04912,04915,04918,04922,04925,04926,04927,04928,04932,04934,04935,05010,05030,05031,05034,05161,05163,05166,05203,05215
Unigene0008991	K12394	04142,05170
Unigene0008992
Unigene0008993	K04501	04068,04110,04310,04350,04371,04390,04520,04550,04659,04933,05161,05166,05200,05210,05212,05220,05225,05226
Unigene0008994
Unigene0008995
Unigene0008996
Unigene0008997
Unigene0008998	K00522	04216,04217,04978
Unigene0008999
Unigene0009000
Unigene0009001
Unigene0009002
Unigene0009003	K01785	00010,00052,01100
Unigene0009004
Unigene0009005
Unigene0009006
Unigene0009007
Unigene0009008
Unigene0009009
Unigene0009010
Unigene0009011
Unigene0009012	K08745	03320,04931
Unigene0009013
Unigene0009014
Unigene0009015
Unigene0009016
Unigene0009017
Unigene0009018	K01204	00603,01100,04142
Unigene0009019
Unigene0009020
Unigene0009021
Unigene0009022
Unigene0009023
Unigene0009024
Unigene0009025
Unigene0009026
Unigene0009027
Unigene0009028
Unigene0009029
Unigene0009030
Unigene0009031
Unigene0009032
Unigene0009033
Unigene0009034
Unigene0009035
Unigene0009036
Unigene0009037
Unigene0009038	K16621	04060,04350,04360,04390
Unigene0009039	K16621	04060,04350,04360,04390
Unigene0009040
Unigene0009041
Unigene0009042
Unigene0009043	K17497	00051,00520,01100
Unigene0009044
Unigene0009045
Unigene0009046
Unigene0009047
Unigene0009048
Unigene0009049
Unigene0009050
Unigene0009051
Unigene0009052
Unigene0009053
Unigene0009054
Unigene0009055	K02964	03010
Unigene0009056
Unigene0009057
Unigene0009058
Unigene0009059
Unigene0009060
Unigene0009061
Unigene0009062
Unigene0009063	K04551	04137,04144,05012,05131,05167
Unigene0009064	K08770	03320
Unigene0009065	K08770	03320
Unigene0009066	K08770	03320
Unigene0009067	K05350	00500,01100
Unigene0009068
Unigene0009069
Unigene0009070
Unigene0009071
Unigene0009072
Unigene0009073	K03014	03020,04623,05016
Unigene0009074
Unigene0009075
Unigene0009076	K12893	03040,05168
Unigene0009077
Unigene0009078	K12874	03040
Unigene0009079
Unigene0009080
Unigene0009081
Unigene0009082
Unigene0009083
Unigene0009084
Unigene0009085	K05901	00740,00860,01100
Unigene0009086
Unigene0009087	K11647	04714,05225
Unigene0009088
Unigene0009089
Unigene0009090
Unigene0009091
Unigene0009092
Unigene0009093
Unigene0009094
Unigene0009095
Unigene0009096
Unigene0009097
Unigene0009098
Unigene0009099
Unigene0009100
Unigene0009101	K06624	01522,04012,04066,04068,04110,04151,04933,04934,05162,05165,05169,05200,05202,05203,05206,05215,05220,05222,05226
Unigene0009102	K12197	04144,04217
Unigene0009103
Unigene0009104
Unigene0009105
Unigene0009106
Unigene0009107
Unigene0009108
Unigene0009109
Unigene0009110
Unigene0009111
Unigene0009112	K00940	00230,00240,00983,01100
Unigene0009113
Unigene0009114
Unigene0009115
Unigene0009116
Unigene0009117
Unigene0009118
Unigene0009119
Unigene0009120
Unigene0009121
Unigene0009122
Unigene0009123
Unigene0009124
Unigene0009125
Unigene0009126
Unigene0009127
Unigene0009128
Unigene0009129
Unigene0009130
Unigene0009131
Unigene0009132
Unigene0009133
Unigene0009134
Unigene0009135
Unigene0009136
Unigene0009137
Unigene0009138	K09087	05165
Unigene0009139
Unigene0009140
Unigene0009141	K04265	04022,04024,04071,04080,04923,04924,05032
Unigene0009142
Unigene0009143
Unigene0009144
Unigene0009145
Unigene0009146
Unigene0009147	K01251	00270,01100
Unigene0009148	K01251	00270,01100
Unigene0009149	K01251	00270,01100
Unigene0009150
Unigene0009151	K01197	00531,01100,04142
Unigene0009152
Unigene0009153
Unigene0009154
Unigene0009155
Unigene0009156
Unigene0009157	K04487	00730,01100,04122
Unigene0009158	K11649	04714,05225
Unigene0009159
Unigene0009160
Unigene0009161	K04501	04068,04110,04310,04350,04371,04390,04520,04550,04659,04933,05161,05166,05200,05210,05212,05220,05225,05226
Unigene0009162	K01081	00230,00240,00760,01100
Unigene0009163
Unigene0009164
Unigene0009165
Unigene0009166
Unigene0009167	K00907	04020,04022,04270,04371,04510,04611,04810,04921,04971
Unigene0009168
Unigene0009169
Unigene0009170
Unigene0009171
Unigene0009172
Unigene0009173
Unigene0009174
Unigene0009175	K08553	04550
Unigene0009176
Unigene0009177
Unigene0009178
Unigene0009179
Unigene0009180
Unigene0009181
Unigene0009182	K06781	04514
Unigene0009183
Unigene0009184
Unigene0009185
Unigene0009186
Unigene0009187
Unigene0009188
Unigene0009189
Unigene0009190
Unigene0009191
Unigene0009192
Unigene0009193
Unigene0009194	K05461	04010,04014,04015,04072,04151,04640,04916,05200
Unigene0009195
Unigene0009196	K05461	04010,04014,04015,04072,04151,04640,04916,05200
Unigene0009197	K06057	04330
Unigene0009198	K06057	04330
Unigene0009199
Unigene0009200
Unigene0009201
Unigene0009202
Unigene0009203
Unigene0009204	K00276	00260,00350,00360,00410,01100
Unigene0009205
Unigene0009206
Unigene0009207
Unigene0009208
Unigene0009209
Unigene0009210	K20409	04150
Unigene0009211
Unigene0009212	K19721	04974
Unigene0009213	K19721	04974
Unigene0009214	K19721	04974
Unigene0009215
Unigene0009216
Unigene0009217
Unigene0009218
Unigene0009219	K09486	04141
Unigene0009220
Unigene0009221
Unigene0009222
Unigene0009223
Unigene0009224
Unigene0009225
Unigene0009226	K18660	00061,00280,01100,01212
Unigene0009227	K07818	04210,04650,04940,05320,05330,05332,05416
Unigene0009228	K06236	04151,04510,04512,04611,04926,04933,04974,05146,05165,05205
Unigene0009229	K19720	04611,04926,04933,04974,05146
Unigene0009230
Unigene0009231	K06236	04151,04510,04512,04611,04926,04933,04974,05146,05165,05205
Unigene0009232	K06236	04151,04510,04512,04611,04926,04933,04974,05146,05165,05205
Unigene0009233
Unigene0009234	K05695	04514,04520,04910,04931
Unigene0009235
Unigene0009236
Unigene0009237
Unigene0009238
Unigene0009239
Unigene0009240
Unigene0009241
Unigene0009242	K03120	03022,05016,05017,05165,05166,05203
Unigene0009243
Unigene0009244	K00893	00230,00240,01100
Unigene0009245
Unigene0009246
Unigene0009247
Unigene0009248
Unigene0009249
Unigene0009250
Unigene0009251
Unigene0009252
Unigene0009253
Unigene0009254
Unigene0009255
Unigene0009256
Unigene0009257
Unigene0009258
Unigene0009259
Unigene0009260
Unigene0009261
Unigene0009262	K06094	04390,04391,04530,05165
Unigene0009263
Unigene0009264
Unigene0009265
Unigene0009266
Unigene0009267
Unigene0009268
Unigene0009269
Unigene0009270
Unigene0009271
Unigene0009272
Unigene0009273
Unigene0009274
Unigene0009275
Unigene0009276
Unigene0009277
Unigene0009278
Unigene0009279
Unigene0009280
Unigene0009281
Unigene0009282
Unigene0009283
Unigene0009284
Unigene0009285
Unigene0009286
Unigene0009287
Unigene0009288
Unigene0009289	K03103	00010,00562,01100
Unigene0009290
Unigene0009291
Unigene0009292
Unigene0009293
Unigene0009294
Unigene0009295
Unigene0009296
Unigene0009297
Unigene0009298
Unigene0009299
Unigene0009300	K04992	04142
Unigene0009301
Unigene0009302
Unigene0009303
Unigene0009304
Unigene0009305
Unigene0009306
Unigene0009307	K12488	04144,04666
Unigene0009308
Unigene0009309
Unigene0009310
Unigene0009311
Unigene0009312
Unigene0009313	K03234	04152,04921
Unigene0009314
Unigene0009315	K21068	04530
Unigene0009316
Unigene0009317
Unigene0009318	K12491	04144
Unigene0009319
Unigene0009320
Unigene0009321
Unigene0009322
Unigene0009323
Unigene0009324
Unigene0009325
Unigene0009326
Unigene0009327
Unigene0009328
Unigene0009329	K13506	00561,00564,01100
Unigene0009330
Unigene0009331
Unigene0009332
Unigene0009333
Unigene0009334
Unigene0009335
Unigene0009336
Unigene0009337	K06271	04015,04510,04611,05131,05166
Unigene0009338	K06271	04015,04510,04611,05131,05166
Unigene0009339
Unigene0009340
Unigene0009341
Unigene0009342
Unigene0009343
Unigene0009344	K01205	00531,01100,04142
Unigene0009345
Unigene0009346	K06087	04514,04530,04670,05130,05160
Unigene0009347	K06704	04361,05010,05120
Unigene0009348
Unigene0009349
Unigene0009350
Unigene0009351
Unigene0009352
Unigene0009353
Unigene0009354
Unigene0009355
Unigene0009356
Unigene0009357
Unigene0009358
Unigene0009359
Unigene0009360
Unigene0009361
Unigene0009362
Unigene0009363	K13917	03015
Unigene0009364
Unigene0009365
Unigene0009366
Unigene0009367
Unigene0009368
Unigene0009369
Unigene0009370
Unigene0009371
Unigene0009372
Unigene0009373
Unigene0009374
Unigene0009375	K01691	04310
Unigene0009376
Unigene0009377
Unigene0009378
Unigene0009379
Unigene0009380
Unigene0009381	K03368	00512,00533,00603,00604,01100
Unigene0009382
Unigene0009383
Unigene0009384
Unigene0009385	K05153	04060,04672
Unigene0009386
Unigene0009387	K03258	03013,04150,04151,05205
Unigene0009388	K15309	05166
Unigene0009389
Unigene0009390
Unigene0009391
Unigene0009392
Unigene0009393
Unigene0009394
Unigene0009395
Unigene0009396
Unigene0009397
Unigene0009398	K02870	03010
Unigene0009399	K04234	04080,04750,05143
Unigene0009400	K04144	04020,04024,04080,04540,04728,05012,05030,05031,05032,05034
Unigene0009401
Unigene0009402
Unigene0009403	K04144	04020,04024,04080,04540,04728,05012,05030,05031,05032,05034
Unigene0009404
Unigene0009405
Unigene0009406
Unigene0009407
Unigene0009408
Unigene0009409
Unigene0009410
Unigene0009411
Unigene0009412
Unigene0009413
Unigene0009414
Unigene0009415
Unigene0009416
Unigene0009417	K10523	04340,04341
Unigene0009418
Unigene0009419
Unigene0009420
Unigene0009421
Unigene0009422
Unigene0009423
Unigene0009424
Unigene0009425	K06751	04144,04145,04218,04514,04612,04940,05163,05165,05166,05167,05168,05169,05170,05203,05320,05330,05332,05416
Unigene0009426
Unigene0009427
Unigene0009428
Unigene0009429
Unigene0009430
Unigene0009431
Unigene0009432
Unigene0009433
Unigene0009434
Unigene0009435
Unigene0009436
Unigene0009437
Unigene0009438
Unigene0009439
Unigene0009440
Unigene0009441	K11651	04714,05225
Unigene0009442
Unigene0009443
Unigene0009444
Unigene0009445
Unigene0009446
Unigene0009447
Unigene0009448
Unigene0009449
Unigene0009450
Unigene0009451
Unigene0009452
Unigene0009453
Unigene0009454
Unigene0009455	K00799	00480,00980,00982,00983,01100,01524,04212,05200,05204,05225,05418
Unigene0009456
Unigene0009457
Unigene0009458
Unigene0009459
Unigene0009460
Unigene0009461
Unigene0009462	K01490	00230,01100
Unigene0009463
Unigene0009464
Unigene0009465
Unigene0009466	K04930	04725
Unigene0009467
Unigene0009468
Unigene0009469
Unigene0009470
Unigene0009471
Unigene0009472
Unigene0009473
Unigene0009474
Unigene0009475	K07765	04141
Unigene0009476
Unigene0009477
Unigene0009478
Unigene0009479
Unigene0009480
Unigene0009481
Unigene0009482
Unigene0009483	K16794	00565,01100
Unigene0009484	K16794	00565,01100
Unigene0009485
Unigene0009486
Unigene0009487
Unigene0009488	K07604	04915,05150
Unigene0009489
Unigene0009490
Unigene0009491
Unigene0009492
Unigene0009493
Unigene0009494
Unigene0009495
Unigene0009496
Unigene0009497	K06464	04015,04145,04390,04514,04610,04650,04670,04810,05133,05134,05140,05144,05146,05150,05152,05166,05323,05416
Unigene0009498
Unigene0009499
Unigene0009500
Unigene0009501
Unigene0009502
Unigene0009503
Unigene0009504
Unigene0009505
Unigene0009506
Unigene0009507
Unigene0009508
Unigene0009509
Unigene0009510
Unigene0009511
Unigene0009512
Unigene0009513
Unigene0009514	K04967	04360,04745,04929
Unigene0009515	K04967	04360,04745,04929
Unigene0009516
Unigene0009517
Unigene0009518
Unigene0009519
Unigene0009520	K10893	03460
Unigene0009521
Unigene0009522
Unigene0009523
Unigene0009524
Unigene0009525
Unigene0009526
Unigene0009527
Unigene0009528
Unigene0009529
Unigene0009530
Unigene0009531
Unigene0009532
Unigene0009533
Unigene0009534
Unigene0009535
Unigene0009536
Unigene0009537
Unigene0009538
Unigene0009539
Unigene0009540
Unigene0009541
Unigene0009542
Unigene0009543
Unigene0009544
Unigene0009545	K10484	03460
Unigene0009546
Unigene0009547
Unigene0009548
Unigene0009549
Unigene0009550
Unigene0009551
Unigene0009552
Unigene0009553
Unigene0009554
Unigene0009555
Unigene0009556
Unigene0009557	K02134	00190,01100,04714,05010,05012,05016
Unigene0009558	K02134	00190,01100,04714,05010,05012,05016
Unigene0009559
Unigene0009560
Unigene0009561
Unigene0009562	K00907	04020,04022,04270,04371,04510,04611,04810,04921,04971
Unigene0009563	K07418	00590,00591,01100,04726,04750,04913
Unigene0009564	K07418	00590,00591,01100,04726,04750,04913
Unigene0009565	K07418	00590,00591,01100,04726,04750,04913
Unigene0009566	K07418	00590,00591,01100,04726,04750,04913
Unigene0009567
Unigene0009568
Unigene0009569	K04542	04014,04062,04151,04371,04713,04723,04724,04725,04726,04727,04728,04926,05032,05034,05163,05167,05170,05200
Unigene0009570
Unigene0009571
Unigene0009572
Unigene0009573
Unigene0009574	K12897	03040
Unigene0009575	K12897	03040
Unigene0009576
Unigene0009577	K02973	03010
Unigene0009578
Unigene0009579
Unigene0009580
Unigene0009581
Unigene0009582
Unigene0009583
Unigene0009584
Unigene0009585
Unigene0009586
Unigene0009587	K05764	04810
Unigene0009588
Unigene0009589
Unigene0009590	K05689	04015,04371,04390,04514,04520,05100,05200,05213,05216,05218,05219,05226
Unigene0009591	K04963	04020,04371,04713,04921,04970,05010
Unigene0009592	K04963	04020,04371,04713,04921,04970,05010
Unigene0009593
Unigene0009594
Unigene0009595	K00949	00730,01100
Unigene0009596
Unigene0009597
Unigene0009598
Unigene0009599
Unigene0009600
Unigene0009601	K10352	04530,05130,05132
Unigene0009602
Unigene0009603	K12597	03018
Unigene0009604
Unigene0009605
Unigene0009606
Unigene0009607
Unigene0009608
Unigene0009609
Unigene0009610
Unigene0009611
Unigene0009612	K00637	00100,04979
Unigene0009613
Unigene0009614
Unigene0009615
Unigene0009616
Unigene0009617
Unigene0009618
Unigene0009619
Unigene0009620	K04314	04080
Unigene0009621
Unigene0009622
Unigene0009623
Unigene0009624
Unigene0009625
Unigene0009626
Unigene0009627
Unigene0009628
Unigene0009629
Unigene0009630
Unigene0009631	K09438	04380,05166,05200,05202,05221
Unigene0009632
Unigene0009633
Unigene0009634
Unigene0009635
Unigene0009636
Unigene0009637
Unigene0009638
Unigene0009639
Unigene0009640
Unigene0009641
Unigene0009642
Unigene0009643	K01080	00561,00564,00565,00600,01100,04072,04666,04975,05231
Unigene0009644	K01080	00561,00564,00565,00600,01100,04072,04666,04975,05231
Unigene0009645
Unigene0009646
Unigene0009647
Unigene0009648
Unigene0009649
Unigene0009650
Unigene0009651
Unigene0009652	K23727	00600,01100,04071
Unigene0009653
Unigene0009654	K02924	03010
Unigene0009655	K02924	03010
Unigene0009656
Unigene0009657	K05421	04060
Unigene0009658
Unigene0009659	K10652	04064,04622,05164
Unigene0009660	K00933	00330,01100
Unigene0009661	K00933	00330,01100
Unigene0009662	K00933	00330,01100
Unigene0009663	K00933	00330,01100
Unigene0009664
Unigene0009665
Unigene0009666
Unigene0009667
Unigene0009668
Unigene0009669
Unigene0009670
Unigene0009671
Unigene0009672
Unigene0009673
Unigene0009674
Unigene0009675
Unigene0009676	K06752	04145,04514,04612,04640,04658,04659,04672,04940,05140,05145,05150,05152,05164,05166,05168,05169,05310,05320,05321,05322,05323,05330,05332,05416
Unigene0009677
Unigene0009678
Unigene0009679
Unigene0009680
Unigene0009681
Unigene0009682
Unigene0009683
Unigene0009684
Unigene0009685
Unigene0009686
Unigene0009687
Unigene0009688
Unigene0009689
Unigene0009690
Unigene0009691
Unigene0009692
Unigene0009693	K10785	04014,04015,04020,04064,04514,04612,04658,04659,04660,04672,04940,05135,05142,05144,05150,05162,05166,05169,05170,05202,05235,05310,05320,05321,05322,05323,05330,05332,05416
Unigene0009694	K10785	04014,04015,04020,04064,04514,04612,04658,04659,04660,04672,04940,05135,05142,05144,05150,05162,05166,05169,05170,05202,05235,05310,05320,05321,05322,05323,05330,05332,05416
Unigene0009695
Unigene0009696	K02896	03010
Unigene0009697	K02896	03010
Unigene0009698	K08107	05205,05418
Unigene0009699
Unigene0009700	K03347	04110,04114,04120,04141,04310,04340,04341,04350,04710,05131,05170,05200
Unigene0009701
Unigene0009702
Unigene0009703
Unigene0009704
Unigene0009705
Unigene0009706
Unigene0009707
Unigene0009708
Unigene0009709
Unigene0009710	K05655	02010
Unigene0009711
Unigene0009712
Unigene0009713
Unigene0009714	K12896	03040,05168
Unigene0009715
Unigene0009716
Unigene0009717
Unigene0009718	K06493	04015,04145,04151,04380,04510,04512,04611,04640,04810,04919,05163,05165,05168,05205,05206,05410,05412,05414,05418
Unigene0009719
Unigene0009720
Unigene0009721
Unigene0009722
Unigene0009723
Unigene0009724	K06751	04144,04145,04218,04514,04612,04940,05163,05165,05166,05167,05168,05169,05170,05203,05320,05330,05332,05416
Unigene0009725	K06751	04144,04145,04218,04514,04612,04940,05163,05165,05166,05167,05168,05169,05170,05203,05320,05330,05332,05416
Unigene0009726
Unigene0009727
Unigene0009728
Unigene0009729
Unigene0009730
Unigene0009731
Unigene0009732
Unigene0009733
Unigene0009734
Unigene0009735
Unigene0009736
Unigene0009737
Unigene0009738	K09668	00515,01100
Unigene0009739
Unigene0009740	K17291	04530
Unigene0009741
Unigene0009742
Unigene0009743
Unigene0009744
Unigene0009745
Unigene0009746
Unigene0009747
Unigene0009748	K08114	05120
Unigene0009749	K08114	05120
Unigene0009750
Unigene0009751
Unigene0009752
Unigene0009753	K17988	05131
Unigene0009754	K17988	05131
Unigene0009755
Unigene0009756
Unigene0009757
Unigene0009758
Unigene0009759
Unigene0009760
Unigene0009761
Unigene0009762
Unigene0009763	K12800	04217,04621,04625,05130,05131,05132,05133,05135,05164
Unigene0009764
Unigene0009765
Unigene0009766
Unigene0009767
Unigene0009768
Unigene0009769
Unigene0009770
Unigene0009771
Unigene0009772	K09385	04068
Unigene0009773
Unigene0009774	K01866	00970
Unigene0009775
Unigene0009776
Unigene0009777	K14404	03015,05164
Unigene0009778	K21423	04933,05010
Unigene0009779	K12562	04144,04666
Unigene0009780	K12562	04144,04666
Unigene0009781	K01940	00220,00250,01100,01230,05418
Unigene0009782	K01940	00220,00250,01100,01230,05418
Unigene0009783
Unigene0009784
Unigene0009785
Unigene0009786
Unigene0009787
Unigene0009788
Unigene0009789
Unigene0009790
Unigene0009791
Unigene0009792
Unigene0009793
Unigene0009794
Unigene0009795
Unigene0009796
Unigene0009797
Unigene0009798
Unigene0009799
Unigene0009800
Unigene0009801
Unigene0009802	K04438	04010,04012,04015,04062,04510,04666,04722,04810,04910,04935,05100,05131,05135,05163,05170,05200,05206,05211,05220
Unigene0009803
Unigene0009804
Unigene0009805
Unigene0009806
Unigene0009807
Unigene0009808
Unigene0009809
Unigene0009810
Unigene0009811
Unigene0009812
Unigene0009813
Unigene0009814
Unigene0009815
Unigene0009816
Unigene0009817
Unigene0009818
Unigene0009819
Unigene0009820
Unigene0009821
Unigene0009822
Unigene0009823
Unigene0009824
Unigene0009825
Unigene0009826
Unigene0009827
Unigene0009828
Unigene0009829
Unigene0009830
Unigene0009831
Unigene0009832
Unigene0009833
Unigene0009834
Unigene0009835
Unigene0009836
Unigene0009837
Unigene0009838
Unigene0009839	K10880	03440
Unigene0009840
Unigene0009841
Unigene0009842	K11703	00310,00514,01100
Unigene0009843
Unigene0009844
Unigene0009845
Unigene0009846	K06560	04145,05152
Unigene0009847
Unigene0009848
Unigene0009849	K04273	04072,04080,04151,05200
Unigene0009850
Unigene0009851	K00182	04150,04310,04390,04550,04916,04934,05010,05165,05200,05205,05217,05224,05225,05226
Unigene0009852
Unigene0009853
Unigene0009854	K00182	04150,04310,04390,04550,04916,04934,05010,05165,05200,05205,05217,05224,05225,05226
Unigene0009855	K00182	04150,04310,04390,04550,04916,04934,05010,05165,05200,05205,05217,05224,05225,05226
Unigene0009856
Unigene0009857
Unigene0009858
Unigene0009859
Unigene0009860
Unigene0009861	K08055	04612,05163,05166,05168,05169,05170
Unigene0009862	K02870	03010
Unigene0009863	K02870	03010
Unigene0009864
Unigene0009865
Unigene0009866
Unigene0009867
Unigene0009868
Unigene0009869
Unigene0009870
Unigene0009871
Unigene0009872
Unigene0009873
Unigene0009874
Unigene0009875
Unigene0009876
Unigene0009877
Unigene0009878
Unigene0009879
Unigene0009880
Unigene0009881
Unigene0009882
Unigene0009883
Unigene0009884	K03511	03460,05169,05200,05202,05210,05212,05213,05214,05216,05217,05218,05220,05222,05223,05224,05225,05226
Unigene0009885
Unigene0009886
Unigene0009887	K02877	03010
Unigene0009888
Unigene0009889
Unigene0009890
Unigene0009891
Unigene0009892
Unigene0009893
Unigene0009894
Unigene0009895
Unigene0009896
Unigene0009897
Unigene0009898
Unigene0009899
Unigene0009900
Unigene0009901
Unigene0009902
Unigene0009903
Unigene0009904
Unigene0009905
Unigene0009906
Unigene0009907
Unigene0009908
Unigene0009909
Unigene0009910
Unigene0009911
Unigene0009912
Unigene0009913
Unigene0009914
Unigene0009915
Unigene0009916
Unigene0009917
Unigene0009918
Unigene0009919
Unigene0009920
Unigene0009921
Unigene0009922
Unigene0009923
Unigene0009924
Unigene0009925
Unigene0009926
Unigene0009927
Unigene0009928	K05449	04010,04014,04015,04151,04510,04668,04926,04933,05200
Unigene0009929
Unigene0009930
Unigene0009931
Unigene0009932
Unigene0009933
Unigene0009934
Unigene0009935
Unigene0009936
Unigene0009937
Unigene0009938
Unigene0009939
Unigene0009940
Unigene0009941
Unigene0009942
Unigene0009943
Unigene0009944	K00629	00561,00564,01100
Unigene0009945
Unigene0009946	K12603	03018
Unigene0009947
Unigene0009948
Unigene0009949
Unigene0009950
Unigene0009951
Unigene0009952	K03537	03008,03013
Unigene0009953	K04454	04010,04022,04371,04921,04928,05202,05418
Unigene0009954	K04439	04010,04062,04144,04340,04728,04740,04926,04928,04929,05032
Unigene0009955	K12603	03018
Unigene0009956
Unigene0009957
Unigene0009958
Unigene0009959
Unigene0009960
Unigene0009961
Unigene0009962
Unigene0009963	K15363	03460
Unigene0009964
Unigene0009965
Unigene0009966
Unigene0009967
Unigene0009968
Unigene0009969
Unigene0009970
Unigene0009971
Unigene0009972
Unigene0009973
Unigene0009974	K08065	04612,05152,05166
Unigene0009975
Unigene0009976	K08065	04612,05152,05166
Unigene0009977
Unigene0009978
Unigene0009979
Unigene0009980
Unigene0009981
Unigene0009982
Unigene0009983
Unigene0009984
Unigene0009985
Unigene0009986
Unigene0009987
Unigene0009988
Unigene0009989
Unigene0009990
Unigene0009991
Unigene0009992	K07198	04068,04140,04150,04151,04152,04211,04213,04361,04371,04530,04710,04714,04910,04920,04921,04922,04931,04932,05410,05418
Unigene0009993	K09228	05168
Unigene0009994
Unigene0009995
Unigene0009996
Unigene0009997	K01134	00600,04142
Unigene0009998
Unigene0009999
Unigene0010000
Unigene0010001
Unigene0010002	K12889	03040,04216
Unigene0010003	K13162	04216
Unigene0010004	K12889	03040,04216
Unigene0010005
Unigene0010006
Unigene0010007
Unigene0010008
Unigene0010009
Unigene0010010
Unigene0010011
Unigene0010012
Unigene0010013
Unigene0010014
Unigene0010015
Unigene0010016
Unigene0010017
Unigene0010018	K00731	00512,00514,01100
Unigene0010019	K06460	04640
Unigene0010020
Unigene0010021	K05079	04060,04151,04630,04640,05200
Unigene0010022
Unigene0010023
Unigene0010024
Unigene0010025
Unigene0010026	K09228	05168
Unigene0010027	K09228	05168
Unigene0010028	K09228	05168
Unigene0010029	K09228	05168
Unigene0010030	K09228	05168
Unigene0010031
Unigene0010032
Unigene0010033	K14000	04141
Unigene0010034
Unigene0010035
Unigene0010036
Unigene0010037
Unigene0010038
Unigene0010039
Unigene0010040	K19946	04137
Unigene0010041
Unigene0010042
Unigene0010043
Unigene0010044
Unigene0010045
Unigene0010046
Unigene0010047
Unigene0010048
Unigene0010049	K01869	00970
Unigene0010050	K02976	03010
Unigene0010051	K02976	03010
Unigene0010052
Unigene0010053
Unigene0010054
Unigene0010055
Unigene0010056
Unigene0010057
Unigene0010058
Unigene0010059
Unigene0010060
Unigene0010061
Unigene0010062	K05638	04141,04212,05200,05225,05418
Unigene0010063
Unigene0010064
Unigene0010065
Unigene0010066
Unigene0010067
Unigene0010068	K09228	05168
Unigene0010069
Unigene0010070
Unigene0010071
Unigene0010072	K05720	04810
Unigene0010073	K02176	04310
Unigene0010074	K05691	04390,04520,04670,05100,05200,05213,05226,05412
Unigene0010075	K05691	04390,04520,04670,05100,05200,05213,05226,05412
Unigene0010076
Unigene0010077	K05691	04390,04520,04670,05100,05200,05213,05226,05412
Unigene0010078	K05691	04390,04520,04670,05100,05200,05213,05226,05412
Unigene0010079	K04659	04145,04151,04510,04512,05144,05165
Unigene0010080
Unigene0010081	K07187	04022,04068,04140,04152,04211,04213,04910,04920,04923,04930,04931,04932,04935,05010,05206
Unigene0010082	K04639	04022,04071,04072,04270,04371,04611,04730,04810,04928,05130,05163,05200
Unigene0010083
Unigene0010084
Unigene0010085
Unigene0010086	K14650	03022
Unigene0010087
Unigene0010088	K02353	04150,04310,04330,04390,04550,04916,04934,05010,05165,05200,05217,05224,05225,05226
Unigene0010089
Unigene0010090
Unigene0010091
Unigene0010092
Unigene0010093
Unigene0010094
Unigene0010095
Unigene0010096
Unigene0010097
Unigene0010098
Unigene0010099
Unigene0010100
Unigene0010101
Unigene0010102
Unigene0010103	K01257	04614
Unigene0010104
Unigene0010105
Unigene0010106
Unigene0010107
Unigene0010108
Unigene0010109
Unigene0010110
Unigene0010111
Unigene0010112
Unigene0010113
Unigene0010114
Unigene0010115
Unigene0010116
Unigene0010117
Unigene0010118
Unigene0010119
Unigene0010120
Unigene0010121
Unigene0010122
Unigene0010123
Unigene0010124
Unigene0010125
Unigene0010126
Unigene0010127
Unigene0010128
Unigene0010129
Unigene0010130
Unigene0010131
Unigene0010132
Unigene0010133
Unigene0010134
Unigene0010135
Unigene0010136
Unigene0010137
Unigene0010138	K03113	03013
Unigene0010139
Unigene0010140	K03113	03013
Unigene0010141
Unigene0010142	K20033	04340
Unigene0010143
Unigene0010144	K05728	05120
Unigene0010145
Unigene0010146
Unigene0010147
Unigene0010148
Unigene0010149
Unigene0010150	K14316	03013
Unigene0010151
Unigene0010152
Unigene0010153
Unigene0010154
Unigene0010155
Unigene0010156
Unigene0010157
Unigene0010158
Unigene0010159
Unigene0010160
Unigene0010161
Unigene0010162
Unigene0010163	K14077	04020,04972
Unigene0010164
Unigene0010165	K09864	04924,04964,04976
Unigene0010166
Unigene0010167
Unigene0010168
Unigene0010169
Unigene0010170
Unigene0010171
Unigene0010172
Unigene0010173	K19475	04144,05130,05135
Unigene0010174
Unigene0010175
Unigene0010176
Unigene0010177
Unigene0010178
Unigene0010179
Unigene0010180	K12800	04217,04621,04625,05130,05131,05132,05133,05135,05164
Unigene0010181
Unigene0010182
Unigene0010183
Unigene0010184
Unigene0010185	K14320	03013
Unigene0010186
Unigene0010187
Unigene0010188
Unigene0010189
Unigene0010190
Unigene0010191
Unigene0010192
Unigene0010193
Unigene0010194
Unigene0010195
Unigene0010196	K03099	01521,01522,04010,04012,04013,04014,04062,04068,04072,04150,04151,04320,04510,04540,04630,04650,04660,04662,04664,04714,04722,04810,04910,04912,04915,04917,04926,04935,05034,05160,05161,05163,05165,05200,05205,05206,05210,05211,05213,05214,05215,05220,05221,05223,05224,05225,05226,05231
Unigene0010197
Unigene0010198	K01173	04210
Unigene0010199	K18489	04550
Unigene0010200
Unigene0010201	K09632	04972,04974
Unigene0010202
Unigene0010203
Unigene0010204
Unigene0010205	K09632	04972,04974
Unigene0010206	K00720	00600,01100
Unigene0010207
Unigene0010208
Unigene0010209
Unigene0010210
Unigene0010211
Unigene0010212	K02432	04150,04310,04390,04550,04916,04934,05010,05165,05200,05205,05217,05224,05225,05226
Unigene0010213	K02432	04150,04310,04390,04550,04916,04934,05010,05165,05200,05205,05217,05224,05225,05226
Unigene0010214	K05463	04360
Unigene0010215
Unigene0010216
Unigene0010217
Unigene0010218
Unigene0010219
Unigene0010220
Unigene0010221
Unigene0010222
Unigene0010223	K04626	04742,04973
Unigene0010224	K04626	04742,04973
Unigene0010225	K04626	04742,04973
Unigene0010226	K04626	04742,04973
Unigene0010227	K09187	00310,01100,04934
Unigene0010228
Unigene0010229
Unigene0010230
Unigene0010231	K00522	04216,04217,04978
Unigene0010232
Unigene0010233
Unigene0010234	K12585	03018
Unigene0010235
Unigene0010236
Unigene0010237
Unigene0010238
Unigene0010239
Unigene0010240
Unigene0010241
Unigene0010242
Unigene0010243
Unigene0010244
Unigene0010245
Unigene0010246
Unigene0010247
Unigene0010248
Unigene0010249	K01425	00220,00250,00471,01100,04724,04727,04964,05206,05230
Unigene0010250	K01425	00220,00250,00471,01100,04724,04727,04964,05206,05230
Unigene0010251	K00061	00830
Unigene0010252	K01425	00220,00250,00471,01100,04724,04727,04964,05206,05230
Unigene0010253
Unigene0010254
Unigene0010255
Unigene0010256
Unigene0010257
Unigene0010258
Unigene0010259
Unigene0010260
Unigene0010261
Unigene0010262	K03386	04214
Unigene0010263
Unigene0010264
Unigene0010265
Unigene0010266
Unigene0010267
Unigene0010268
Unigene0010269	K02932	03010
Unigene0010270	K02932	03010
Unigene0010271	K02932	03010
Unigene0010272	K02932	03010
Unigene0010273
Unigene0010274
Unigene0010275
Unigene0010276
Unigene0010277
Unigene0010278
Unigene0010279
Unigene0010280
Unigene0010281
Unigene0010282
Unigene0010283
Unigene0010284
Unigene0010285
Unigene0010286
Unigene0010287	K04634	04015,04020,04022,04071,04261,04270,04361,04371,04540,04611,04713,04720,04723,04724,04725,04726,04728,04730,04745,04750,04911,04912,04915,04916,04918,04921,04922,04924,04925,04927,04928,04929,04934,04935,04961,04970,04971,04972,05010,05016,05017,05142,05143,05146,05163,05170,05200
Unigene0010288
Unigene0010289
Unigene0010290
Unigene0010291
Unigene0010292
Unigene0010293
Unigene0010294
Unigene0010295
Unigene0010296
Unigene0010297	K12194	04144,04217
Unigene0010298
Unigene0010299
Unigene0010300
Unigene0010301	K18245	00910,01100,04964,04966,04971,04972,04976
Unigene0010302
Unigene0010303
Unigene0010304	K05681	01523,02010,04976
Unigene0010305
Unigene0010306
Unigene0010307	K05046	04721,04727
Unigene0010308
Unigene0010309
Unigene0010310
Unigene0010311
Unigene0010312
Unigene0010313
Unigene0010314
Unigene0010315
Unigene0010316	K01365	04140,04142,04145,04210,04612,05205,05323,05418
Unigene0010317
Unigene0010318
Unigene0010319
Unigene0010320	K06532	05202
Unigene0010321	K06532	05202
Unigene0010322
Unigene0010323
Unigene0010324
Unigene0010325
Unigene0010326
Unigene0010327
Unigene0010328
Unigene0010329
Unigene0010330
Unigene0010331
Unigene0010332
Unigene0010333
Unigene0010334	K05197	04024,04080,04713,04720,04723,04724,04728,04730,05014,05016,05017,05031,05033
Unigene0010335
Unigene0010336	K04564	04013,04068,04146,04211,04212,04213,05016
Unigene0010337
Unigene0010338	K04564	04013,04068,04146,04211,04212,04213,05016
Unigene0010339	K04564	04013,04068,04146,04211,04212,04213,05016
Unigene0010340
Unigene0010341
Unigene0010342
Unigene0010343
Unigene0010344
Unigene0010345
Unigene0010346
Unigene0010347
Unigene0010348
Unigene0010349
Unigene0010350
Unigene0010351
Unigene0010352
Unigene0010353
Unigene0010354
Unigene0010355
Unigene0010356
Unigene0010357
Unigene0010358
Unigene0010359
Unigene0010360
Unigene0010361
Unigene0010362
Unigene0010363
Unigene0010364
Unigene0010365
Unigene0010366
Unigene0010367
Unigene0010368
Unigene0010369
Unigene0010370
Unigene0010371
Unigene0010372
Unigene0010373
Unigene0010374
Unigene0010375
Unigene0010376
Unigene0010377
Unigene0010378
Unigene0010379
Unigene0010380
Unigene0010381
Unigene0010382
Unigene0010383
Unigene0010384
Unigene0010385
Unigene0010386
Unigene0010387
Unigene0010388
Unigene0010389
Unigene0010390
Unigene0010391
Unigene0010392
Unigene0010393
Unigene0010394
Unigene0010395
Unigene0010396
Unigene0010397
Unigene0010398
Unigene0010399
Unigene0010400
Unigene0010401
Unigene0010402
Unigene0010403
Unigene0010404
Unigene0010405
Unigene0010406
Unigene0010407
Unigene0010408
Unigene0010409
Unigene0010410
Unigene0010411
Unigene0010412
Unigene0010413
Unigene0010414
Unigene0010415
Unigene0010416
Unigene0010417
Unigene0010418
Unigene0010419
Unigene0010420
Unigene0010421
Unigene0010422
Unigene0010423
Unigene0010424	K04440	01522,04010,04012,04013,04014,04024,04068,04071,04137,04140,04141,04210,04212,04214,04215,04217,04310,04361,04380,04391,04510,04530,04620,04621,04622,04624,04625,04657,04658,04659,04660,04664,04668,04722,04723,04728,04750,04910,04912,04914,04917,04920,04926,04930,04931,04932,04933,04935,05010,05016,05017,05120,05130,05131,05132,05133,05135,05142,05145,05152,05161,05162,05166,05167,05169,05170,05200,05210,05212,05231,05418
Unigene0010425	K04440	01522,04010,04012,04013,04014,04024,04068,04071,04137,04140,04141,04210,04212,04214,04215,04217,04310,04361,04380,04391,04510,04530,04620,04621,04622,04624,04625,04657,04658,04659,04660,04664,04668,04722,04723,04728,04750,04910,04912,04914,04917,04920,04926,04930,04931,04932,04933,04935,05010,05016,05017,05120,05130,05131,05132,05133,05135,05142,05145,05152,05161,05162,05166,05167,05169,05170,05200,05210,05212,05231,05418
Unigene0010426
Unigene0010427
Unigene0010428
Unigene0010429
Unigene0010430
Unigene0010431
Unigene0010432
Unigene0010433
Unigene0010434
Unigene0010435
Unigene0010436
Unigene0010437
Unigene0010438
Unigene0010439
Unigene0010440
Unigene0010441
Unigene0010442
Unigene0010443
Unigene0010444
Unigene0010445
Unigene0010446
Unigene0010447
Unigene0010448
Unigene0010449
Unigene0010450
Unigene0010451
Unigene0010452
Unigene0010453
Unigene0010454
Unigene0010455
Unigene0010456
Unigene0010457
Unigene0010458
Unigene0010459
Unigene0010460
Unigene0010461	K03879	00190,01100,04714,04723,05010,05012,05016
Unigene0010462	K03879	00190,01100,04714,04723,05010,05012,05016
Unigene0010463	K06051	01522,04330,04658,05200,05224
Unigene0010464
Unigene0010465	K02991	01521,03010,04066,04150,04151,04371,04714,04910,05205
Unigene0010466	K02991	01521,03010,04066,04150,04151,04371,04714,04910,05205
Unigene0010467
Unigene0010468
Unigene0010469
Unigene0010470
Unigene0010471
Unigene0010472
Unigene0010473
Unigene0010474
Unigene0010475
Unigene0010476
Unigene0010477
Unigene0010478
Unigene0010479
Unigene0010480
Unigene0010481
Unigene0010482
Unigene0010483
Unigene0010484
Unigene0010485
Unigene0010486
Unigene0010487
Unigene0010488
Unigene0010489
Unigene0010490
Unigene0010491
Unigene0010492
Unigene0010493
Unigene0010494
Unigene0010495
Unigene0010496
Unigene0010497	K04622	04621
Unigene0010498
Unigene0010499
Unigene0010500
Unigene0010501
Unigene0010502
Unigene0010503
Unigene0010504
Unigene0010505
Unigene0010506
Unigene0010507
Unigene0010508
Unigene0010509
Unigene0010510
Unigene0010511	K11129	03008
Unigene0010512
Unigene0010513
Unigene0010514
Unigene0010515
Unigene0010516
Unigene0010517	K04267	04015,04020,04080,04270,05034
Unigene0010518
Unigene0010519
Unigene0010520
Unigene0010521
Unigene0010522	K15133	04919
Unigene0010523
Unigene0010524
Unigene0010525
Unigene0010526
Unigene0010527
Unigene0010528
Unigene0010529	K17985	04137,04140,05010,05016,05017
Unigene0010530
Unigene0010531
Unigene0010532	K13899	04970
Unigene0010533
Unigene0010534
Unigene0010535
Unigene0010536	K04323	04020,04080
Unigene0010537
Unigene0010538	K12755	04022,04024,04270,04360,04510,04530,04670,04810,04921,05131,05132
Unigene0010539	K21776	04218
Unigene0010540	K04739	04910
Unigene0010541
Unigene0010542	K02370	00534,01100
Unigene0010543	K10059	04625,05152
Unigene0010544
Unigene0010545
Unigene0010546
Unigene0010547
Unigene0010548
Unigene0010549
Unigene0010550	K06529	04360
Unigene0010551
Unigene0010552
Unigene0010553
Unigene0010554
Unigene0010555
Unigene0010556
Unigene0010557
Unigene0010558
Unigene0010559
Unigene0010560
Unigene0010561
Unigene0010562
Unigene0010563
Unigene0010564	K02564	00520,01100
Unigene0010565
Unigene0010566
Unigene0010567	K16063	04120,04630
Unigene0010568
Unigene0010569
Unigene0010570
Unigene0010571
Unigene0010572
Unigene0010573
Unigene0010574
Unigene0010575
Unigene0010576
Unigene0010577	K21797	00562,01100,04070
Unigene0010578
Unigene0010579
Unigene0010580
Unigene0010581
Unigene0010582	K04961	04020,04371,04713,04730,04921,05017
Unigene0010583	K04961	04020,04371,04713,04730,04921,05017
Unigene0010584	K04961	04020,04371,04713,04730,04921,05017
Unigene0010585	K04961	04020,04371,04713,04730,04921,05017
Unigene0010586	K04961	04020,04371,04713,04730,04921,05017
Unigene0010587	K04961	04020,04371,04713,04730,04921,05017
Unigene0010588	K04961	04020,04371,04713,04730,04921,05017
Unigene0010589	K04961	04020,04371,04713,04730,04921,05017
Unigene0010590	K04961	04020,04371,04713,04730,04921,05017
Unigene0010591	K04961	04020,04371,04713,04730,04921,05017
Unigene0010592	K04961	04020,04371,04713,04730,04921,05017
Unigene0010593	K04961	04020,04371,04713,04730,04921,05017
Unigene0010594
Unigene0010595	K10588	04120
Unigene0010596	K23380	04512
Unigene0010597
Unigene0010598
Unigene0010599	K13342	04146
Unigene0010600
Unigene0010601	K13342	04146
Unigene0010602	K13342	04146
Unigene0010603
Unigene0010604	K13342	04146
Unigene0010605
Unigene0010606
Unigene0010607
Unigene0010608	K05222	04080,04750
Unigene0010609
Unigene0010610	K05463	04360
Unigene0010611
Unigene0010612
Unigene0010613
Unigene0010614
Unigene0010615
Unigene0010616
Unigene0010617
Unigene0010618	K18441	04072,04144,05130,05132
Unigene0010619
Unigene0010620
Unigene0010621
Unigene0010622	K11252	05034,05203,05322
Unigene0010623	K11252	05034,05203,05322
Unigene0010624	K06786	04530,05120
Unigene0010625
Unigene0010626
Unigene0010627
Unigene0010628	K17845	04068,04371,05418
Unigene0010629
Unigene0010630
Unigene0010631	K10784	04014,04015,04020,04064,04514,04612,04658,04659,04660,04672,04940,05135,05142,05144,05150,05162,05166,05169,05170,05202,05235,05310,05320,05321,05322,05323,05330,05332,05416
Unigene0010632	K10784	04014,04015,04020,04064,04514,04612,04658,04659,04660,04672,04940,05135,05142,05144,05150,05162,05166,05169,05170,05202,05235,05310,05320,05321,05322,05323,05330,05332,05416
Unigene0010633
Unigene0010634
Unigene0010635
Unigene0010636
Unigene0010637
Unigene0010638	K10380	04624,05205
Unigene0010639	K04543	04014,04062,04151,04371,04713,04723,04724,04725,04726,04727,04728,04740,04926,05032,05034,05163,05167,05170,05200
Unigene0010640
Unigene0010641
Unigene0010642
Unigene0010643
Unigene0010644
Unigene0010645
Unigene0010646
Unigene0010647
Unigene0010648
Unigene0010649	K12472	04144
Unigene0010650
Unigene0010651
Unigene0010652
Unigene0010653
Unigene0010654
Unigene0010655
Unigene0010656
Unigene0010657	K05769	04810
Unigene0010658
Unigene0010659	K07195	04910,05132
Unigene0010660	K07195	04910,05132
Unigene0010661
Unigene0010662
Unigene0010663
Unigene0010664
Unigene0010665	K04437	04010,04510,05132,05205
Unigene0010666	K04437	04010,04510,05132,05205
Unigene0010667	K04437	04010,04510,05132,05205
Unigene0010668	K04437	04010,04510,05132,05205
Unigene0010669
Unigene0010670
Unigene0010671
Unigene0010672
Unigene0010673	K05857	00562,01100,04020,04070,04919,04933,05131
Unigene0010674
Unigene0010675
Unigene0010676
Unigene0010677
Unigene0010678
Unigene0010679
Unigene0010680
Unigene0010681
Unigene0010682
Unigene0010683
Unigene0010684
Unigene0010685	K04661	04350
Unigene0010686
Unigene0010687
Unigene0010688
Unigene0010689
Unigene0010690
Unigene0010691
Unigene0010692
Unigene0010693
Unigene0010694
Unigene0010695
Unigene0010696
Unigene0010697
Unigene0010698	K04739	04910
Unigene0010699
Unigene0010700
Unigene0010701
Unigene0010702
Unigene0010703
Unigene0010704	K06013	00900
Unigene0010705
Unigene0010706
Unigene0010707	K01331	04610,05133,05150,05322
Unigene0010708
Unigene0010709
Unigene0010710
Unigene0010711
Unigene0010712
Unigene0010713
Unigene0010714
Unigene0010715
Unigene0010716
Unigene0010717
Unigene0010718
Unigene0010719
Unigene0010720
Unigene0010721
Unigene0010722
Unigene0010723
Unigene0010724
Unigene0010725
Unigene0010726
Unigene0010727	K23605	04068,04110,04144,04218,04310,04350,04371,04390,04520,04550,04659,04933,05161,05166,05200,05210,05212,05220,05225,05226,05321
Unigene0010728	K09876	04962
Unigene0010729	K12900	03040
Unigene0010730
Unigene0010731
Unigene0010732	K04368	01521,01522,04010,04012,04013,04014,04015,04022,04024,04062,04066,04068,04071,04072,04114,04140,04150,04151,04210,04218,04270,04320,04370,04371,04380,04510,04540,04550,04620,04650,04660,04662,04664,04666,04668,04720,04722,04725,04726,04730,04810,04910,04912,04914,04915,04916,04917,04919,04921,04926,04928,04929,04934,04935,05010,05020,05034,05132,05135,05160,05161,05163,05164,05165,05166,05167,05170,05200,05205,05206,05210,05211,05212,05213,05214,05215,05216,05218,05219,05220,05221,05223,05224,05225,05226,05230,05231,05235
Unigene0010733
Unigene0010734
Unigene0010735
Unigene0010736
Unigene0010737	K13130	03013
Unigene0010738
Unigene0010739
Unigene0010740
Unigene0010741
Unigene0010742	K02992	03010
Unigene0010743
Unigene0010744
Unigene0010745
Unigene0010746
Unigene0010747
Unigene0010748
Unigene0010749
Unigene0010750	K09048	04022,04024,04151,04152,04211,04261,04668,04714,04725,04728,04911,04915,04916,04918,04922,04925,04926,04927,04928,04931,04934,04935,04962,05016,05030,05031,05034,05161,05163,05165,05166,05203,05215
Unigene0010751
Unigene0010752
Unigene0010753
Unigene0010754
Unigene0010755	K04424	04010
Unigene0010756
Unigene0010757	K10610	03420,04120,05161,05170,05203
Unigene0010758
Unigene0010759
Unigene0010760
Unigene0010761
Unigene0010762
Unigene0010763
Unigene0010764
Unigene0010765	K01092	00562,01100,04070
Unigene0010766
Unigene0010767
Unigene0010768
Unigene0010769
Unigene0010770
Unigene0010771
Unigene0010772
Unigene0010773
Unigene0010774	K06261	04512,04611,04640
Unigene0010775
Unigene0010776
Unigene0010777
Unigene0010778	K00030	00020,01100,01200,01210,01230
Unigene0010779
Unigene0010780
Unigene0010781
Unigene0010782
Unigene0010783
Unigene0010784
Unigene0010785
Unigene0010786
Unigene0010787
Unigene0010788
Unigene0010789
Unigene0010790
Unigene0010791
Unigene0010792
Unigene0010793	K06625	01522,01524,04012,04066,04068,04110,04115,04151,04218,04630,04921,04928,04934,05160,05161,05163,05165,05166,05167,05169,05200,05202,05203,05205,05206,05210,05211,05212,05213,05214,05215,05216,05217,05218,05219,05220,05222,05223,05224,05225,05226
Unigene0010794
Unigene0010795
Unigene0010796
Unigene0010797
Unigene0010798
Unigene0010799
Unigene0010800
Unigene0010801
Unigene0010802
Unigene0010803
Unigene0010804	K04648	04962,05016
Unigene0010805
Unigene0010806	K05699	04510,04520,04530,04670,04810,05131,05146,05203,05322
Unigene0010807	K21073	05412
Unigene0010808	K21073	05412
Unigene0010809
Unigene0010810	K21073	05412
Unigene0010811
Unigene0010812
Unigene0010813
Unigene0010814
Unigene0010815
Unigene0010816
Unigene0010817
Unigene0010818
Unigene0010819
Unigene0010820
Unigene0010821
Unigene0010822
Unigene0010823	K09228	05168
Unigene0010824
Unigene0010825
Unigene0010826
Unigene0010827
Unigene0010828
Unigene0010829	K14554	03008
Unigene0010830
Unigene0010831
Unigene0010832
Unigene0010833
Unigene0010834
Unigene0010835
Unigene0010836
Unigene0010837
Unigene0010838
Unigene0010839
Unigene0010840
Unigene0010841
Unigene0010842
Unigene0010843	K12881	03013,03015,03040,05168
Unigene0010844
Unigene0010845
Unigene0010846
Unigene0010847
Unigene0010848
Unigene0010849
Unigene0010850
Unigene0010851
Unigene0010852
Unigene0010853
Unigene0010854
Unigene0010855
Unigene0010856
Unigene0010857
Unigene0010858	K04410	04010,04012,04014,04360,04510,04660,04810,05130,05170,05211
Unigene0010859
Unigene0010860
Unigene0010861
Unigene0010862
Unigene0010863
Unigene0010864
Unigene0010865
Unigene0010866
Unigene0010867
Unigene0010868
Unigene0010869
Unigene0010870
Unigene0010871
Unigene0010872
Unigene0010873
Unigene0010874
Unigene0010875
Unigene0010876
Unigene0010877
Unigene0010878
Unigene0010879
Unigene0010880
Unigene0010881
Unigene0010882
Unigene0010883
Unigene0010884	K06572	04360
Unigene0010885
Unigene0010886
Unigene0010887
Unigene0010888	K13293	00230,01100,04024,04928,05032
Unigene0010889
Unigene0010890	K02893	03010
Unigene0010891
Unigene0010892
Unigene0010893
Unigene0010894
Unigene0010895
Unigene0010896
Unigene0010897
Unigene0010898
Unigene0010899
Unigene0010900
Unigene0010901
Unigene0010902
Unigene0010903
Unigene0010904
Unigene0010905	K13025	03013,03015,03040
Unigene0010906
Unigene0010907
Unigene0010908
Unigene0010909	K10784	04014,04015,04020,04064,04514,04612,04658,04659,04660,04672,04940,05135,05142,05144,05150,05162,05166,05169,05170,05202,05235,05310,05320,05321,05322,05323,05330,05332,05416
Unigene0010910
Unigene0010911
Unigene0010912
Unigene0010913
Unigene0010914	K06843	04360,04361
Unigene0010915
Unigene0010916
Unigene0010917
Unigene0010918
Unigene0010919
Unigene0010920	K04508	04013,04310
Unigene0010921	K02921	03010
Unigene0010922
Unigene0010923
Unigene0010924	K06582	04650
Unigene0010925
Unigene0010926
Unigene0010927
Unigene0010928
Unigene0010929
Unigene0010930
Unigene0010931
Unigene0010932
Unigene0010933
Unigene0010934
Unigene0010935	K02732	03050
Unigene0010936
Unigene0010937
Unigene0010938
Unigene0010939
Unigene0010940
Unigene0010941
Unigene0010942
Unigene0010943
Unigene0010944
Unigene0010945
Unigene0010946
Unigene0010947
Unigene0010948
Unigene0010949
Unigene0010950
Unigene0010951
Unigene0010952
Unigene0010953
Unigene0010954
Unigene0010955
Unigene0010956
Unigene0010957
Unigene0010958
Unigene0010959
Unigene0010960
Unigene0010961
Unigene0010962
Unigene0010963
Unigene0010964
Unigene0010965
Unigene0010966
Unigene0010967
Unigene0010968
Unigene0010969
Unigene0010970
Unigene0010971
Unigene0010972
Unigene0010973
Unigene0010974
Unigene0010975
Unigene0010976
Unigene0010977
Unigene0010978
Unigene0010979
Unigene0010980
Unigene0010981
Unigene0010982
Unigene0010983	K15290	04721
Unigene0010984
Unigene0010985
Unigene0010986
Unigene0010987
Unigene0010988
Unigene0010989
Unigene0010990
Unigene0010991
Unigene0010992
Unigene0010993
Unigene0010994
Unigene0010995
Unigene0010996
Unigene0010997	K12607	03018
Unigene0010998
Unigene0010999
Unigene0011000
Unigene0011001
Unigene0011002
Unigene0011003
Unigene0011004
Unigene0011005
Unigene0011006
Unigene0011007
Unigene0011008
Unigene0011009
Unigene0011010
Unigene0011011	K00472	00330,01100
Unigene0011012
Unigene0011013
Unigene0011014
Unigene0011015
Unigene0011016
Unigene0011017
Unigene0011018
Unigene0011019
Unigene0011020
Unigene0011021
Unigene0011022
Unigene0011023
Unigene0011024
Unigene0011025
Unigene0011026
Unigene0011027
Unigene0011028	K07873	04670,05132
Unigene0011029
Unigene0011030
Unigene0011031
Unigene0011032
Unigene0011033
Unigene0011034
Unigene0011035
Unigene0011036	K05753	04520,04666,04810,05100,05130,05131,05231
Unigene0011037
Unigene0011038
Unigene0011039
Unigene0011040
Unigene0011041
Unigene0011042
Unigene0011043
Unigene0011044
Unigene0011045	K04511	04310
Unigene0011046
Unigene0011047
Unigene0011048
Unigene0011049
Unigene0011050
Unigene0011051
Unigene0011052
Unigene0011053
Unigene0011054
Unigene0011055
Unigene0011056
Unigene0011057
Unigene0011058
Unigene0011059
Unigene0011060	K04980	04742
Unigene0011061	K00235	00020,00190,01100,01200,04714,04932,05010,05012,05016
Unigene0011062
Unigene0011063	K04670	04060,04350,04550,05418
Unigene0011064	K04387	04060,04640,05146,05166,05202,05215,05418
Unigene0011065	K20858	04020,04218,04621,05010
Unigene0011066
Unigene0011067	K15375	04727
Unigene0011068
Unigene0011069	K08008	04380,04933,05010,05418
Unigene0011070
Unigene0011071	K04360	04010,04014,04151,04722,05034
Unigene0011072
Unigene0011073
Unigene0011074
Unigene0011075
Unigene0011076	K09654	00515,01100
Unigene0011077
Unigene0011078
Unigene0011079
Unigene0011080
Unigene0011081
Unigene0011082
Unigene0011083
Unigene0011084	K06083	04520,04666,05130,05132,05231
Unigene0011085
Unigene0011086
Unigene0011087
Unigene0011088
Unigene0011089	K04077	03018,04212,04940,05134,05152
Unigene0011090	K04077	03018,04212,04940,05134,05152
Unigene0011091
Unigene0011092
Unigene0011093
Unigene0011094
Unigene0011095
Unigene0011096
Unigene0011097
Unigene0011098	K07825	04014,04062,04151,04371,04713,04723,04724,04725,04726,04727,04728,04742,04926,05032,05034,05163,05167,05170,05200
Unigene0011099
Unigene0011100
Unigene0011101
Unigene0011102
Unigene0011103
Unigene0011104	K01724	00790,01100
Unigene0011105
Unigene0011106
Unigene0011107
Unigene0011108
Unigene0011109
Unigene0011110
Unigene0011111
Unigene0011112
Unigene0011113
Unigene0011114
Unigene0011115
Unigene0011116
Unigene0011117
Unigene0011118
Unigene0011119
Unigene0011120
Unigene0011121
Unigene0011122
Unigene0011123
Unigene0011124
Unigene0011125
Unigene0011126	K02936	03010
Unigene0011127
Unigene0011128
Unigene0011129
Unigene0011130
Unigene0011131
Unigene0011132
Unigene0011133
Unigene0011134
Unigene0011135
Unigene0011136
Unigene0011137
Unigene0011138
Unigene0011139
Unigene0011140	K03766	00601,01100
Unigene0011141	K03766	00601,01100
Unigene0011142
Unigene0011143
Unigene0011144
Unigene0011145
Unigene0011146	K20168	04137
Unigene0011147
Unigene0011148
Unigene0011149
Unigene0011150
Unigene0011151
Unigene0011152
Unigene0011153
Unigene0011154
Unigene0011155
Unigene0011156
Unigene0011157
Unigene0011158	K00237	00020,00190,01100,01200,04714,04932,05010,05012,05016
Unigene0011159	K13341	04146
Unigene0011160
Unigene0011161
Unigene0011162	K00888	00562,01100,04070
Unigene0011163	K00888	00562,01100,04070
Unigene0011164
Unigene0011165
Unigene0011166
Unigene0011167
Unigene0011168
Unigene0011169
Unigene0011170
Unigene0011171
Unigene0011172
Unigene0011173
Unigene0011174
Unigene0011175
Unigene0011176
Unigene0011177
Unigene0011178
Unigene0011179
Unigene0011180
Unigene0011181
Unigene0011182
Unigene0011183
Unigene0011184
Unigene0011185
Unigene0011186
Unigene0011187
Unigene0011188
Unigene0011189
Unigene0011190
Unigene0011191
Unigene0011192
Unigene0011193
Unigene0011194
Unigene0011195
Unigene0011196
Unigene0011197
Unigene0011198	K12838	03040
Unigene0011199
Unigene0011200	K05655	02010
Unigene0011201
Unigene0011202
Unigene0011203
Unigene0011204
Unigene0011205
Unigene0011206
Unigene0011207	K04659	04145,04151,04510,04512,05144,05165
Unigene0011208
Unigene0011209
Unigene0011210
Unigene0011211
Unigene0011212
Unigene0011213
Unigene0011214
Unigene0011215
Unigene0011216
Unigene0011217
Unigene0011218
Unigene0011219
Unigene0011220	K10898	03460
Unigene0011221
Unigene0011222
Unigene0011223
Unigene0011224
Unigene0011225
Unigene0011226
Unigene0011227
Unigene0011228
Unigene0011229	K21110	04530
Unigene0011230
Unigene0011231
Unigene0011232
Unigene0011233
Unigene0011234
Unigene0011235	K04615	04024,04080,04727,04742,04915,04929,05032
Unigene0011236
Unigene0011237	K07820	00601,01100
Unigene0011238
Unigene0011239
Unigene0011240
Unigene0011241	K10593	04120
Unigene0011242
Unigene0011243	K00981	00564,01100,04070
Unigene0011244
Unigene0011245
Unigene0011246
Unigene0011247
Unigene0011248
Unigene0011249
Unigene0011250
Unigene0011251
Unigene0011252
Unigene0011253	K10522	04210,04215
Unigene0011254
Unigene0011255
Unigene0011256
Unigene0011257
Unigene0011258
Unigene0011259
Unigene0011260
Unigene0011261
Unigene0011262
Unigene0011263
Unigene0011264
Unigene0011265
Unigene0011266
Unigene0011267
Unigene0011268
Unigene0011269
Unigene0011270
Unigene0011271
Unigene0011272
Unigene0011273	K16576	05016
Unigene0011274
Unigene0011275
Unigene0011276
Unigene0011277
Unigene0011278
Unigene0011279
Unigene0011280
Unigene0011281
Unigene0011282
Unigene0011283
Unigene0011284
Unigene0011285
Unigene0011286	K21110	04530
Unigene0011287
Unigene0011288
Unigene0011289
Unigene0011290
Unigene0011291
Unigene0011292
Unigene0011293
Unigene0011294
Unigene0011295
Unigene0011296
Unigene0011297
Unigene0011298
Unigene0011299
Unigene0011300
Unigene0011301	K08114	05120
Unigene0011302
Unigene0011303
Unigene0011304
Unigene0011305
Unigene0011306
Unigene0011307
Unigene0011308
Unigene0011309
Unigene0011310	K01230	00510,00513,01100,04141
Unigene0011311
Unigene0011312
Unigene0011313
Unigene0011314
Unigene0011315
Unigene0011316
Unigene0011317
Unigene0011318
Unigene0011319
Unigene0011320
Unigene0011321
Unigene0011322
Unigene0011323
Unigene0011324
Unigene0011325
Unigene0011326
Unigene0011327	K14007	04141,05130
Unigene0011328
Unigene0011329
Unigene0011330
Unigene0011331
Unigene0011332
Unigene0011333
Unigene0011334
Unigene0011335	K12670	00510,00513,01100,04141
Unigene0011336	K12670	00510,00513,01100,04141
Unigene0011337	K12670	00510,00513,01100,04141
Unigene0011338
Unigene0011339	K04452	04010,04141,04210,04932,05010,05202
Unigene0011340
Unigene0011341	K08779	04972,04974
Unigene0011342
Unigene0011343
Unigene0011344
Unigene0011345
Unigene0011346
Unigene0011347
Unigene0011348
Unigene0011349
Unigene0011350
Unigene0011351	K06258	04512
Unigene0011352
Unigene0011353
Unigene0011354
Unigene0011355
Unigene0011356
Unigene0011357
Unigene0011358
Unigene0011359
Unigene0011360
Unigene0011361
Unigene0011362
Unigene0011363
Unigene0011364	K04644	04142,04144,04721,04961,05016,05100
Unigene0011365	K10170	04620
Unigene0011366
Unigene0011367
Unigene0011368
Unigene0011369
Unigene0011370
Unigene0011371	K02891	03010
Unigene0011372	K02891	03010
Unigene0011373
Unigene0011374
Unigene0011375
Unigene0011376
Unigene0011377
Unigene0011378
Unigene0011379
Unigene0011380
Unigene0011381
Unigene0011382
Unigene0011383
Unigene0011384
Unigene0011385	K03660	03410
Unigene0011386
Unigene0011387
Unigene0011388
Unigene0011389
Unigene0011390	K11832	03460
Unigene0011391
Unigene0011392
Unigene0011393
Unigene0011394
Unigene0011395
Unigene0011396
Unigene0011397
Unigene0011398
Unigene0011399
Unigene0011400	K08670	05206
Unigene0011401	K08670	05206
Unigene0011402
Unigene0011403
Unigene0011404
Unigene0011405
Unigene0011406
Unigene0011407	K06704	04361,05010,05120
Unigene0011408	K03663	00515,00601,00603,01100
Unigene0011409
Unigene0011410
Unigene0011411
Unigene0011412	K12392	04142,05170
Unigene0011413
Unigene0011414
Unigene0011415
Unigene0011416
Unigene0011417
Unigene0011418
Unigene0011419
Unigene0011420	K06467	04514,04640,04662
Unigene0011421
Unigene0011422	K06751	04144,04145,04218,04514,04612,04940,05163,05165,05166,05167,05168,05169,05170,05203,05320,05330,05332,05416
Unigene0011423
Unigene0011424
Unigene0011425	K05749	03013,04810,05130,05132
Unigene0011426	K05749	03013,04810,05130,05132
Unigene0011427
Unigene0011428
Unigene0011429	K09095	05200,05211
Unigene0011430	K11094	03040
Unigene0011431
Unigene0011432
Unigene0011433
Unigene0011434
Unigene0011435
Unigene0011436
Unigene0011437
Unigene0011438
Unigene0011439
Unigene0011440
Unigene0011441	K01611	00270,00330,01100
Unigene0011442
Unigene0011443
Unigene0011444	K01054	00561,01100,04714,04723,04923
Unigene0011445
Unigene0011446
Unigene0011447
Unigene0011448
Unigene0011449
Unigene0011450	K01294	04940
Unigene0011451
Unigene0011452
Unigene0011453
Unigene0011454
Unigene0011455
Unigene0011456
Unigene0011457
Unigene0011458
Unigene0011459
Unigene0011460
Unigene0011461
Unigene0011462	K03914	04015,04020,04024,04072,04080,04151,04610,04611,04810,05130,05200
Unigene0011463	K07375	04145,04540,05010,05016,05130
Unigene0011464	K07375	04145,04540,05010,05016,05130
Unigene0011465	K07375	04145,04540,05010,05016,05130
Unigene0011466
Unigene0011467	K07375	04145,04540,05010,05016,05130
Unigene0011468	K07375	04145,04540,05010,05016,05130
Unigene0011469
Unigene0011470
Unigene0011471
Unigene0011472
Unigene0011473	K04416	04010,04120,04530,04622,04722,04912,04935,05161,05166
Unigene0011474
Unigene0011475
Unigene0011476
Unigene0011477
Unigene0011478
Unigene0011479	K10127	04115,05206
Unigene0011480
Unigene0011481
Unigene0011482
Unigene0011483
Unigene0011484
Unigene0011485
Unigene0011486
Unigene0011487
Unigene0011488
Unigene0011489
Unigene0011490
Unigene0011491
Unigene0011492
Unigene0011493
Unigene0011494
Unigene0011495	K12665	00830,01100
Unigene0011496
Unigene0011497	K09228	05168
Unigene0011498
Unigene0011499
Unigene0011500
Unigene0011501
Unigene0011502
Unigene0011503
Unigene0011504
Unigene0011505
Unigene0011506
Unigene0011507
Unigene0011508
Unigene0011509
Unigene0011510
Unigene0011511	K05492	04060,04625,04630,04657,04659
Unigene0011512
Unigene0011513
Unigene0011514	K05719	04015,04145,04151,04360,04510,04512,04514,04530,04611,04670,04810,05100,05130,05131,05133,05135,05140,05145,05165,05200,05205,05222,05410,05412,05414
Unigene0011515	K03234	04152,04921
Unigene0011516
Unigene0011517
Unigene0011518
Unigene0011519
Unigene0011520
Unigene0011521
Unigene0011522
Unigene0011523
Unigene0011524	K06238	04151,04510,04512,04974,05165
Unigene0011525
Unigene0011526	K08057	04141,04145,04612,05142,05163,05166,05168,05169,05170
Unigene0011527	K04515	04012,04020,04024,04066,04114,04217,04261,04310,04360,04713,04720,04722,04725,04728,04740,04745,04750,04911,04912,04916,04921,04922,04925,04934,04971,05031,05152,05200,05205,05214
Unigene0011528	K08956	05017
Unigene0011529
Unigene0011530
Unigene0011531	K11593	04361
Unigene0011532
Unigene0011533
Unigene0011534
Unigene0011535
Unigene0011536
Unigene0011537
Unigene0011538
Unigene0011539
Unigene0011540
Unigene0011541
Unigene0011542
Unigene0011543
Unigene0011544	K04506	04013,04115,04120,04310
Unigene0011545
Unigene0011546
Unigene0011547	K05090	04010,04014,04015,04060,04061,04151,04380,04640,05200,05202,05221
Unigene0011548
Unigene0011549
Unigene0011550
Unigene0011551
Unigene0011552
Unigene0011553
Unigene0011554
Unigene0011555
Unigene0011556
Unigene0011557
Unigene0011558
Unigene0011559
Unigene0011560
Unigene0011561
Unigene0011562
Unigene0011563	K04399	01524,04115,04151,04210,04215,04370,04919,05010,05012,05014,05016,05130,05134,05145,05152,05160,05161,05162,05163,05164,05167,05168,05169,05170,05200,05210,05212,05213,05215,05222,05223,05416
Unigene0011564
Unigene0011565
Unigene0011566
Unigene0011567
Unigene0011568
Unigene0011569
Unigene0011570
Unigene0011571
Unigene0011572
Unigene0011573
Unigene0011574	K05304	00520,01100
Unigene0011575
Unigene0011576
Unigene0011577
Unigene0011578
Unigene0011579
Unigene0011580
Unigene0011581
Unigene0011582
Unigene0011583
Unigene0011584
Unigene0011585
Unigene0011586
Unigene0011587
Unigene0011588
Unigene0011589
Unigene0011590
Unigene0011591
Unigene0011592
Unigene0011593
Unigene0011594
Unigene0011595
Unigene0011596
Unigene0011597
Unigene0011598
Unigene0011599
Unigene0011600	K06185	05130
Unigene0011601
Unigene0011602
Unigene0011603
Unigene0011604
Unigene0011605	K03021	03020,04623
Unigene0011606
Unigene0011607
Unigene0011608
Unigene0011609
Unigene0011610
Unigene0011611
Unigene0011612
Unigene0011613
Unigene0011614
Unigene0011615
Unigene0011616
Unigene0011617	K14564	03008,05017
Unigene0011618
Unigene0011619
Unigene0011620
Unigene0011621
Unigene0011622	K11251	04217,05034,05322
Unigene0011623
Unigene0011624
Unigene0011625
Unigene0011626
Unigene0011627
Unigene0011628
Unigene0011629
Unigene0011630
Unigene0011631
Unigene0011632	K14964	04934
Unigene0011633
Unigene0011634
Unigene0011635
Unigene0011636
Unigene0011637
Unigene0011638
Unigene0011639
Unigene0011640
Unigene0011641
Unigene0011642
Unigene0011643
Unigene0011644
Unigene0011645
Unigene0011646
Unigene0011647	K00181	04310
Unigene0011648
Unigene0011649
Unigene0011650
Unigene0011651
Unigene0011652
Unigene0011653
Unigene0011654
Unigene0011655
Unigene0011656
Unigene0011657	K02739	03050
Unigene0011658
Unigene0011659
Unigene0011660
Unigene0011661
Unigene0011662
Unigene0011663	K23790	00480,00980,00982,00983,01100,01524,05200,05204,05215,05225,05418
Unigene0011664	K23790	00480,00980,00982,00983,01100,01524,05200,05204,05215,05225,05418
Unigene0011665	K00318	00330,01100
Unigene0011666
Unigene0011667
Unigene0011668
Unigene0011669
Unigene0011670	K05128	04310,04360
Unigene0011671
Unigene0011672
Unigene0011673
Unigene0011674
Unigene0011675
Unigene0011676
Unigene0011677	K04345	01522,04010,04014,04020,04024,04062,04114,04140,04211,04213,04261,04270,04310,04340,04341,04361,04371,04530,04540,04611,04713,04714,04720,04723,04724,04725,04726,04727,04728,04740,04742,04750,04910,04911,04912,04913,04914,04915,04916,04918,04919,04921,04922,04923,04924,04925,04926,04927,04928,04934,04935,04961,04962,04970,04971,04976,05012,05020,05030,05031,05032,05034,05110,05146,05163,05165,05166,05200,05203,05205,05414
Unigene0011678
Unigene0011679
Unigene0011680
Unigene0011681
Unigene0011682
Unigene0011683	K03260	03013,05416
Unigene0011684
Unigene0011685
Unigene0011686
Unigene0011687	K00963	00040,00052,00500,00520,01100
Unigene0011688
Unigene0011689
Unigene0011690	K00572	04150,04310,04390,04550,04916,04934,05010,05165,05200,05205,05217,05224,05225,05226
Unigene0011691	K06081	04514,04520,05168
Unigene0011692
Unigene0011693
Unigene0011694	K04447	01521,04062,04151,04217,04550,04630,04658,04659,04725,04917,04920,04933,04935,05140,05145,05152,05161,05164,05167,05168,05200,05235
Unigene0011695	K06751	04144,04145,04218,04514,04612,04940,05163,05165,05166,05167,05168,05169,05170,05203,05320,05330,05332,05416
Unigene0011696	K06751	04144,04145,04218,04514,04612,04940,05163,05165,05166,05167,05168,05169,05170,05203,05320,05330,05332,05416
Unigene0011697	K06751	04144,04145,04218,04514,04612,04940,05163,05165,05166,05167,05168,05169,05170,05203,05320,05330,05332,05416
Unigene0011698
Unigene0011699
Unigene0011700
Unigene0011701
Unigene0011702
Unigene0011703	K02320	03030
Unigene0011704
Unigene0011705	K20121	05131
Unigene0011706
Unigene0011707
Unigene0011708
Unigene0011709
Unigene0011710
Unigene0011711
Unigene0011712
Unigene0011713	K05632	04120,04144,04668,04932
Unigene0011714
Unigene0011715
Unigene0011716
Unigene0011717
Unigene0011718
Unigene0011719
Unigene0011720
Unigene0011721
Unigene0011722
Unigene0011723
Unigene0011724
Unigene0011725
Unigene0011726	K01348	04064,04610,05202,05205,05206,05215
Unigene0011727
Unigene0011728
Unigene0011729
Unigene0011730
Unigene0011731	K04377	04010,04012,04110,04151,04218,04310,04350,04390,04391,04550,04630,04919,05132,05160,05161,05163,05166,05167,05169,05200,05202,05205,05206,05210,05213,05216,05219,05220,05221,05222,05224,05225,05226,05230
Unigene0011732
Unigene0011733
Unigene0011734
Unigene0011735
Unigene0011736
Unigene0011737
Unigene0011738
Unigene0011739
Unigene0011740
Unigene0011741
Unigene0011742
Unigene0011743
Unigene0011744
Unigene0011745
Unigene0011746	K04236	04015,04080,04610,04611,05200
Unigene0011747
Unigene0011748	K05256	04080,04730,04934,05034
Unigene0011749
Unigene0011750
Unigene0011751
Unigene0011752	K04959	04020,04022,04070,04114,04210,04218,04270,04371,04540,04611,04621,04625,04720,04723,04724,04725,04726,04728,04730,04750,04912,04915,04918,04921,04922,04924,04925,04927,04928,04929,04934,04935,04970,04971,04972,05010,05017,05131,05163,05167,05170,05205
Unigene0011753
Unigene0011754
Unigene0011755	K09436	05202
Unigene0011756	K09435	05202,05215
Unigene0011757
Unigene0011758
Unigene0011759
Unigene0011760
Unigene0011761
Unigene0011762
Unigene0011763
Unigene0011764
Unigene0011765
Unigene0011766
Unigene0011767
Unigene0011768	K07377	04514
Unigene0011769	K07377	04514
Unigene0011770
Unigene0011771
Unigene0011772	K07377	04514
Unigene0011773	K07377	04514
Unigene0011774	K07377	04514
Unigene0011775	K07377	04514
Unigene0011776	K07377	04514
Unigene0011777	K07377	04514
Unigene0011778
Unigene0011779	K13293	00230,01100,04024,04928,05032
Unigene0011780
Unigene0011781
Unigene0011782
Unigene0011783	K07377	04514
Unigene0011784
Unigene0011785
Unigene0011786
Unigene0011787
Unigene0011788
Unigene0011789
Unigene0011790	K10889	03460
Unigene0011791
Unigene0011792
Unigene0011793
Unigene0011794
Unigene0011795
Unigene0011796
Unigene0011797
Unigene0011798
Unigene0011799	K06751	04144,04145,04218,04514,04612,04940,05163,05165,05166,05167,05168,05169,05170,05203,05320,05330,05332,05416
Unigene0011800	K07817	04940
Unigene0011801	K07817	04940
Unigene0011802
Unigene0011803
Unigene0011804
Unigene0011805
Unigene0011806
Unigene0011807
Unigene0011808	K04427	04010,04013,04064,04140,04152,04214,04310,04380,04520,04620,04621,04622,04624,04657,04660,04668,05130,05131,05132,05135,05140,05145,05161,05162,05168,05169,05170,05418
Unigene0011809
Unigene0011810
Unigene0011811
Unigene0011812	K06576	05144
Unigene0011813
Unigene0011814
Unigene0011815
Unigene0011816
Unigene0011817
Unigene0011818
Unigene0011819
Unigene0011820
Unigene0011821
Unigene0011822
Unigene0011823
Unigene0011824
Unigene0011825
Unigene0011826
Unigene0011827
Unigene0011828
Unigene0011829
Unigene0011830
Unigene0011831
Unigene0011832	K10373	04260,04261,05206,05410,05414
Unigene0011833	K10374	04260,04261,05410,05414
Unigene0011834
Unigene0011835
Unigene0011836	K10373	04260,04261,05206,05410,05414
Unigene0011837
Unigene0011838
Unigene0011839
Unigene0011840
Unigene0011841
Unigene0011842
Unigene0011843
Unigene0011844
Unigene0011845
Unigene0011846
Unigene0011847	K06087	04514,04530,04670,05130,05160
Unigene0011848	K06058	04330
Unigene0011849
Unigene0011850
Unigene0011851	K09228	05168
Unigene0011852
Unigene0011853
Unigene0011854	K05627	04520,04810,05130,05135
Unigene0011855
Unigene0011856	K11095	03040
Unigene0011857	K05443	04060,04061,04068,04625,04630,04660,04672,05133,05135,05140,05142,05143,05144,05145,05146,05150,05152,05310,05320,05321,05322,05330
Unigene0011858
Unigene0011859
Unigene0011860
Unigene0011861
Unigene0011862	K02966	03010
Unigene0011863	K18671	05034,05203
Unigene0011864
Unigene0011865	K16942	05100,05131
Unigene0011866	K16942	05100,05131
Unigene0011867	K16942	05100,05131
Unigene0011868
Unigene0011869
Unigene0011870
Unigene0011871	K06479	04650
Unigene0011872
Unigene0011873	K01201	00511,00600,01100,04142
Unigene0011874
Unigene0011875
Unigene0011876	K07292	04152,04950
Unigene0011877	K07292	04152,04950
Unigene0011878
Unigene0011879
Unigene0011880	K04858	04010,04260,04261,04921,05410,05412,05414
Unigene0011881
Unigene0011882
Unigene0011883
Unigene0011884
Unigene0011885
Unigene0011886	K06480	04151,04510,04512,04640,04810,05165,05410,05412,05414
Unigene0011887
Unigene0011888
Unigene0011889
Unigene0011890
Unigene0011891
Unigene0011892
Unigene0011893
Unigene0011894
Unigene0011895
Unigene0011896
Unigene0011897
Unigene0011898
Unigene0011899
Unigene0011900
Unigene0011901
Unigene0011902	K11407	05034,05203
Unigene0011903
Unigene0011904
Unigene0011905	K03250	03013,05160
Unigene0011906
Unigene0011907
Unigene0011908
Unigene0011909
Unigene0011910
Unigene0011911
Unigene0011912
Unigene0011913
Unigene0011914
Unigene0011915	K03260	03013,05416
Unigene0011916
Unigene0011917
Unigene0011918	K10784	04014,04015,04020,04064,04514,04612,04658,04659,04660,04672,04940,05135,05142,05144,05150,05162,05166,05169,05170,05202,05235,05310,05320,05321,05322,05323,05330,05332,05416
Unigene0011919	K10784	04014,04015,04020,04064,04514,04612,04658,04659,04660,04672,04940,05135,05142,05144,05150,05162,05166,05169,05170,05202,05235,05310,05320,05321,05322,05323,05330,05332,05416
Unigene0011920
Unigene0011921
Unigene0011922
Unigene0011923	K11487	04550
Unigene0011924
Unigene0011925
Unigene0011926	K16904	00240,01100
Unigene0011927
Unigene0011928
Unigene0011929
Unigene0011930
Unigene0011931	K23380	04512
Unigene0011932
Unigene0011933
Unigene0011934
Unigene0011935
Unigene0011936
Unigene0011937
Unigene0011938
Unigene0011939
Unigene0011940	K02990	03010
Unigene0011941
Unigene0011942
Unigene0011943
Unigene0011944
Unigene0011945
Unigene0011946
Unigene0011947
Unigene0011948
Unigene0011949
Unigene0011950
Unigene0011951
Unigene0011952
Unigene0011953
Unigene0011954
Unigene0011955
Unigene0011956
Unigene0011957
Unigene0011958
Unigene0011959
Unigene0011960
Unigene0011961
Unigene0011962
Unigene0011963
Unigene0011964
Unigene0011965
Unigene0011966
Unigene0011967	K11096	03040
Unigene0011968
Unigene0011969
Unigene0011970
Unigene0011971
Unigene0011972
Unigene0011973	K12384	04142
Unigene0011974
Unigene0011975
Unigene0011976
Unigene0011977
Unigene0011978	K00747	00532,01100
Unigene0011979
Unigene0011980
Unigene0011981
Unigene0011982
Unigene0011983
Unigene0011984
Unigene0011985
Unigene0011986
Unigene0011987
Unigene0011988
Unigene0011989
Unigene0011990
Unigene0011991
Unigene0011992
Unigene0011993
Unigene0011994
Unigene0011995	K08736	01524,03430,05200,05210
Unigene0011996
Unigene0011997	K03883	00190,01100,04714,04723,05010,05012,05016
Unigene0011998
Unigene0011999
Unigene0012000
Unigene0012001
Unigene0012002
Unigene0012003
Unigene0012004
Unigene0012005
Unigene0012006
Unigene0012007
Unigene0012008
Unigene0012009
Unigene0012010
Unigene0012011
Unigene0012012
Unigene0012013
Unigene0012014
Unigene0012015
Unigene0012016
Unigene0012017	K15309	05166
Unigene0012018	K15309	05166
Unigene0012019	K06252	04151,04510,04512,05165,05206
Unigene0012020	K06252	04151,04510,04512,05165,05206
Unigene0012021	K06252	04151,04510,04512,05165,05206
Unigene0012022	K06252	04151,04510,04512,05165,05206
Unigene0012023
Unigene0012024	K06252	04151,04510,04512,05165,05206
Unigene0012025	K06252	04151,04510,04512,05165,05206
Unigene0012026
Unigene0012027
Unigene0012028
Unigene0012029
Unigene0012030
Unigene0012031
Unigene0012032
Unigene0012033
Unigene0012034
Unigene0012035
Unigene0012036
Unigene0012037
Unigene0012038
Unigene0012039
Unigene0012040
Unigene0012041
Unigene0012042
Unigene0012043
Unigene0012044
Unigene0012045
Unigene0012046
Unigene0012047
Unigene0012048
Unigene0012049
Unigene0012050
Unigene0012051
Unigene0012052
Unigene0012053
Unigene0012054
Unigene0012055
Unigene0012056
Unigene0012057
Unigene0012058
Unigene0012059
Unigene0012060	K08665	05203
Unigene0012061
Unigene0012062	K08337	04136,04140,04216
Unigene0012063
Unigene0012064
Unigene0012065
Unigene0012066
Unigene0012067
Unigene0012068
Unigene0012069
Unigene0012070
Unigene0012071
Unigene0012072
Unigene0012073
Unigene0012074	K00850	00010,00030,00051,00052,01100,01200,01230,03018,04066,04152,04922,05230
Unigene0012075
Unigene0012076
Unigene0012077
Unigene0012078
Unigene0012079
Unigene0012080
Unigene0012081
Unigene0012082
Unigene0012083
Unigene0012084
Unigene0012085
Unigene0012086
Unigene0012087	K06449	04514,04640
Unigene0012088
Unigene0012089
Unigene0012090
Unigene0012091	K10418	04962,05132
Unigene0012092
Unigene0012093
Unigene0012094	K04723	04010,04060,04659,04750
Unigene0012095
Unigene0012096
Unigene0012097
Unigene0012098
Unigene0012099
Unigene0012100
Unigene0012101
Unigene0012102
Unigene0012103
Unigene0012104
Unigene0012105
Unigene0012106
Unigene0012107
Unigene0012108
Unigene0012109
Unigene0012110
Unigene0012111
Unigene0012112	K00736	00510,00513,01100
Unigene0012113	K08533	04710
Unigene0012114
Unigene0012115
Unigene0012116
Unigene0012117
Unigene0012118
Unigene0012119
Unigene0012120
Unigene0012121
Unigene0012122
Unigene0012123
Unigene0012124
Unigene0012125
Unigene0012126
Unigene0012127
Unigene0012128	K00431	00350,01100,04918,05320
Unigene0012129
Unigene0012130
Unigene0012131
Unigene0012132	K06746	04514
Unigene0012133
Unigene0012134
Unigene0012135
Unigene0012136
Unigene0012137
Unigene0012138	K10223	00120
Unigene0012139
Unigene0012140
Unigene0012141
Unigene0012142
Unigene0012143
Unigene0012144
Unigene0012145
Unigene0012146
Unigene0012147
Unigene0012148
Unigene0012149
Unigene0012150
Unigene0012151	K05152	04060,04061,05168
Unigene0012152
Unigene0012153
Unigene0012154
Unigene0012155
Unigene0012156
Unigene0012157
Unigene0012158
Unigene0012159	K05853	04020,04022,04024,04260,04261,04919,04972,05010,05017,05410,05412,05414
Unigene0012160	K05853	04020,04022,04024,04260,04261,04919,04972,05010,05017,05410,05412,05414
Unigene0012161	K05853	04020,04022,04024,04260,04261,04919,04972,05010,05017,05410,05412,05414
Unigene0012162	K05853	04020,04022,04024,04260,04261,04919,04972,05010,05017,05410,05412,05414
Unigene0012163	K05853	04020,04022,04024,04260,04261,04919,04972,05010,05017,05410,05412,05414
Unigene0012164
Unigene0012165
Unigene0012166
Unigene0012167
Unigene0012168
Unigene0012169
Unigene0012170
Unigene0012171
Unigene0012172
Unigene0012173
Unigene0012174
Unigene0012175	K05676	02010,04146
Unigene0012176
Unigene0012177
Unigene0012178	K06793	04514
Unigene0012179	K06793	04514
Unigene0012180	K06793	04514
Unigene0012181
Unigene0012182
Unigene0012183
Unigene0012184
Unigene0012185
Unigene0012186
Unigene0012187
Unigene0012188
Unigene0012189
Unigene0012190
Unigene0012191
Unigene0012192	K08606	04974
Unigene0012193
Unigene0012194
Unigene0012195
Unigene0012196
Unigene0012197
Unigene0012198
Unigene0012199	K08512	04130,04140,04611
Unigene0012200
Unigene0012201
Unigene0012202
Unigene0012203
Unigene0012204	K05106	04360
Unigene0012205
Unigene0012206
Unigene0012207
Unigene0012208
Unigene0012209
Unigene0012210
Unigene0012211
Unigene0012212	K08892	04013
Unigene0012213
Unigene0012214
Unigene0012215
Unigene0012216
Unigene0012217
Unigene0012218
Unigene0012219
Unigene0012220
Unigene0012221
Unigene0012222
Unigene0012223
Unigene0012224
Unigene0012225
Unigene0012226
Unigene0012227
Unigene0012228
Unigene0012229
Unigene0012230
Unigene0012231
Unigene0012232
Unigene0012233
Unigene0012234
Unigene0012235	K06751	04144,04145,04218,04514,04612,04940,05163,05165,05166,05167,05168,05169,05170,05203,05320,05330,05332,05416
Unigene0012236	K06751	04144,04145,04218,04514,04612,04940,05163,05165,05166,05167,05168,05169,05170,05203,05320,05330,05332,05416
Unigene0012237
Unigene0012238
Unigene0012239
Unigene0012240	K18426	00640,01100
Unigene0012241	K12672	04060,04061,04062,04620
Unigene0012242	K10785	04014,04015,04020,04064,04514,04612,04658,04659,04660,04672,04940,05135,05142,05144,05150,05162,05166,05169,05170,05202,05235,05310,05320,05321,05322,05323,05330,05332,05416
Unigene0012243
Unigene0012244
Unigene0012245
Unigene0012246
Unigene0012247
Unigene0012248
Unigene0012249
Unigene0012250
Unigene0012251
Unigene0012252	K08660	00330,00340,00410,01100
Unigene0012253
Unigene0012254
Unigene0012255
Unigene0012256
Unigene0012257
Unigene0012258
Unigene0012259
Unigene0012260
Unigene0012261
Unigene0012262
Unigene0012263
Unigene0012264	K04859	04010,04260,04261,04921,05410,05412,05414
Unigene0012265	K04859	04010,04260,04261,04921,05410,05412,05414
Unigene0012266
Unigene0012267	K04634	04015,04020,04022,04071,04261,04270,04361,04371,04540,04611,04713,04720,04723,04724,04725,04726,04728,04730,04745,04750,04911,04912,04915,04916,04918,04921,04922,04924,04925,04927,04928,04929,04934,04935,04961,04970,04971,04972,05010,05016,05017,05142,05143,05146,05163,05170,05200
Unigene0012268
Unigene0012269
Unigene0012270
Unigene0012271
Unigene0012272
Unigene0012273
Unigene0012274
Unigene0012275
Unigene0012276
Unigene0012277
Unigene0012278
Unigene0012279
Unigene0012280
Unigene0012281
Unigene0012282
Unigene0012283
Unigene0012284
Unigene0012285	K11653	04714,05225
Unigene0012286	K10885	03450
Unigene0012287
Unigene0012288
Unigene0012289
Unigene0012290
Unigene0012291
Unigene0012292
Unigene0012293
Unigene0012294
Unigene0012295
Unigene0012296
Unigene0012297
Unigene0012298	K02882	03010
Unigene0012299
Unigene0012300	K09228	05168
Unigene0012301	K09228	05168
Unigene0012302	K09228	05168
Unigene0012303
Unigene0012304
Unigene0012305
Unigene0012306
Unigene0012307
Unigene0012308	K12040	04964,04974,04976,04978
Unigene0012309
Unigene0012310
Unigene0012311
Unigene0012312
Unigene0012313
Unigene0012314
Unigene0012315
Unigene0012316
Unigene0012317
Unigene0012318
Unigene0012319
Unigene0012320
Unigene0012321
Unigene0012322
Unigene0012323
Unigene0012324
Unigene0012325
Unigene0012326
Unigene0012327
Unigene0012328
Unigene0012329
Unigene0012330
Unigene0012331
Unigene0012332	K17606	04136,04140
Unigene0012333	K03164	01524
Unigene0012334
Unigene0012335
Unigene0012336
Unigene0012337	K12858	03040
Unigene0012338
Unigene0012339
Unigene0012340
Unigene0012341
Unigene0012342
Unigene0012343
Unigene0012344
Unigene0012345
Unigene0012346
Unigene0012347
Unigene0012348
Unigene0012349
Unigene0012350
Unigene0012351
Unigene0012352
Unigene0012353
Unigene0012354
Unigene0012355
Unigene0012356
Unigene0012357	K00741	00533,00601,01100
Unigene0012358
Unigene0012359
Unigene0012360
Unigene0012361
Unigene0012362	K02154	00190,01100,04142,04145,04721,04966,05110,05120,05152,05165,05323
Unigene0012363
Unigene0012364
Unigene0012365
Unigene0012366
Unigene0012367
Unigene0012368
Unigene0012369
Unigene0012370
Unigene0012371
Unigene0012372
Unigene0012373
Unigene0012374
Unigene0012375
Unigene0012376
Unigene0012377
Unigene0012378	K13304	04068,04151
Unigene0012379
Unigene0012380
Unigene0012381
Unigene0012382	K07809	00534
Unigene0012383
Unigene0012384
Unigene0012385	K06811	05226
Unigene0012386	K06811	05226
Unigene0012387
Unigene0012388
Unigene0012389
Unigene0012390
Unigene0012391
Unigene0012392
Unigene0012393
Unigene0012394
Unigene0012395
Unigene0012396
Unigene0012397
Unigene0012398
Unigene0012399
Unigene0012400
Unigene0012401
Unigene0012402
Unigene0012403	K00326	00520
Unigene0012404	K04508	04013,04310
Unigene0012405
Unigene0012406
Unigene0012407
Unigene0012408
Unigene0012409
Unigene0012410
Unigene0012411
Unigene0012412
Unigene0012413
Unigene0012414
Unigene0012415
Unigene0012416
Unigene0012417
Unigene0012418
Unigene0012419
Unigene0012420
Unigene0012421
Unigene0012422
Unigene0012423
Unigene0012424
Unigene0012425
Unigene0012426	K12076	04390,04391,04530,04660,05165,05166,05203
Unigene0012427
Unigene0012428
Unigene0012429
Unigene0012430
Unigene0012431
Unigene0012432
Unigene0012433
Unigene0012434
Unigene0012435
Unigene0012436
Unigene0012437
Unigene0012438	K06262	04512,04611,04640
Unigene0012439
Unigene0012440	K09228	05168
Unigene0012441
Unigene0012442
Unigene0012443	K06560	04145,05152
Unigene0012444
Unigene0012445
Unigene0012446
Unigene0012447
Unigene0012448
Unigene0012449
Unigene0012450
Unigene0012451
Unigene0012452
Unigene0012453
Unigene0012454
Unigene0012455	K04514	04022,04024,04062,04071,04270,04350,04360,04510,04530,04611,04670,04810,04921,05130,05131,05135,05163,05200,05205,05206
Unigene0012456
Unigene0012457
Unigene0012458
Unigene0012459	K14651	03022,05202
Unigene0012460
Unigene0012461
Unigene0012462
Unigene0012463
Unigene0012464
Unigene0012465
Unigene0012466	K07193	04722,04910
Unigene0012467
Unigene0012468
Unigene0012469
Unigene0012470
Unigene0012471
Unigene0012472
Unigene0012473
Unigene0012474
Unigene0012475
Unigene0012476
Unigene0012477	K10032	04060,04061,04062
Unigene0012478
Unigene0012479
Unigene0012480
Unigene0012481
Unigene0012482
Unigene0012483
Unigene0012484
Unigene0012485
Unigene0012486
Unigene0012487	K12485	04144
Unigene0012488
Unigene0012489
Unigene0012490
Unigene0012491
Unigene0012492	K09228	05168
Unigene0012493
Unigene0012494
Unigene0012495
Unigene0012496
Unigene0012497
Unigene0012498
Unigene0012499
Unigene0012500
Unigene0012501	K19872	00515,01100
Unigene0012502
Unigene0012503
Unigene0012504	K02377	00051,00520,01100
Unigene0012505	K06087	04514,04530,04670,05130,05160
Unigene0012506	K19662	01521,04010,04012,04014,04015,04020,04062,04064,04066,04070,04071,04150,04270,04310,04370,04510,04540,04650,04662,04666,04670,04713,04720,04723,04724,04725,04726,04727,04728,04730,04750,04911,04912,04916,04918,04919,04921,04925,04928,04929,04931,04933,04935,04960,04961,04970,04971,04972,04973,05017,05031,05032,05140,05143,05146,05161,05163,05164,05170,05200,05205,05206,05214,05223,05225,05231
Unigene0012507
Unigene0012508
Unigene0012509
Unigene0012510
Unigene0012511	K08114	05120
Unigene0012512
Unigene0012513
Unigene0012514	K08487	04130
Unigene0012515
Unigene0012516
Unigene0012517	K05284	00563,01100
Unigene0012518
Unigene0012519
Unigene0012520
Unigene0012521
Unigene0012522
Unigene0012523
Unigene0012524
Unigene0012525
Unigene0012526
Unigene0012527
Unigene0012528
Unigene0012529
Unigene0012530
Unigene0012531	K04710	00600,01100,04071
Unigene0012532
Unigene0012533	K10950	04141,05110
Unigene0012534
Unigene0012535	K18050	04022,04071,04270,04371,04530,04666,04750,04925,04930,04931,04933,05131,05206
Unigene0012536	K18050	04022,04071,04270,04371,04530,04666,04750,04925,04930,04931,04933,05131,05206
Unigene0012537	K19662	01521,04010,04012,04014,04015,04020,04062,04064,04066,04070,04071,04150,04270,04310,04370,04510,04540,04650,04662,04666,04670,04713,04720,04723,04724,04725,04726,04727,04728,04730,04750,04911,04912,04916,04918,04919,04921,04925,04928,04929,04931,04933,04935,04960,04961,04970,04971,04972,04973,05017,05031,05032,05140,05143,05146,05161,05163,05164,05170,05200,05205,05206,05214,05223,05225,05231
Unigene0012538
Unigene0012539	K00681	00430,00480,01100
Unigene0012540	K12185	04144
Unigene0012541
Unigene0012542	K10865	03440,03450,04218
Unigene0012543
Unigene0012544	K03370	00604,01100
Unigene0012545
Unigene0012546
Unigene0012547
Unigene0012548
Unigene0012549	K00857	00240,00983,01100
Unigene0012550
Unigene0012551
Unigene0012552	K03850	00510,01100
Unigene0012553
Unigene0012554
Unigene0012555
Unigene0012556
Unigene0012557
Unigene0012558	K02128	00190,01100,04714,05010,05012,05016
Unigene0012559	K04414	04010
Unigene0012560
Unigene0012561
Unigene0012562
Unigene0012563
Unigene0012564	K13340	04146
Unigene0012565
Unigene0012566
Unigene0012567
Unigene0012568
Unigene0012569
Unigene0012570
Unigene0012571
Unigene0012572
Unigene0012573
Unigene0012574
Unigene0012575
Unigene0012576
Unigene0012577
Unigene0012578
Unigene0012579
Unigene0012580
Unigene0012581
Unigene0012582	K03964	00190,01100,04714,04723,04932,05010,05012,05016
Unigene0012583
Unigene0012584
Unigene0012585
Unigene0012586
Unigene0012587
Unigene0012588	K13171	03013,03015
Unigene0012589
Unigene0012590
Unigene0012591
Unigene0012592	K11093	03040
Unigene0012593
Unigene0012594
Unigene0012595
Unigene0012596
Unigene0012597
Unigene0012598
Unigene0012599
Unigene0012600
Unigene0012601
Unigene0012602	K00850	00010,00030,00051,00052,01100,01200,01230,03018,04066,04152,04922,05230
Unigene0012603
Unigene0012604
Unigene0012605
Unigene0012606
Unigene0012607
Unigene0012608
Unigene0012609	K16938	05100,05131
Unigene0012610
Unigene0012611
Unigene0012612
Unigene0012613
Unigene0012614
Unigene0012615
Unigene0012616
Unigene0012617	K03065	03050,05169
Unigene0012618	K03065	03050,05169
Unigene0012619
Unigene0012620	K02876	03010
Unigene0012621
Unigene0012622
Unigene0012623
Unigene0012624
Unigene0012625
Unigene0012626
Unigene0012627
Unigene0012628
Unigene0012629
Unigene0012630	K06735	04514,04530,04670,05120
Unigene0012631
Unigene0012632
Unigene0012633
Unigene0012634
Unigene0012635
Unigene0012636
Unigene0012637	K01597	00900,01100
Unigene0012638	K12823	03040,05202,05205
Unigene0012639	K12823	03040,05202,05205
Unigene0012640
Unigene0012641	K12823	03040,05202,05205
Unigene0012642
Unigene0012643
Unigene0012644
Unigene0012645
Unigene0012646
Unigene0012647
Unigene0012648
Unigene0012649
Unigene0012650	K10847	01524,03420
Unigene0012651
Unigene0012652	K20876	04621
Unigene0012653
Unigene0012654
Unigene0012655
Unigene0012656
Unigene0012657
Unigene0012658
Unigene0012659
Unigene0012660
Unigene0012661
Unigene0012662
Unigene0012663
Unigene0012664
Unigene0012665
Unigene0012666
Unigene0012667
Unigene0012668
Unigene0012669	K09567	03040
Unigene0012670
Unigene0012671
Unigene0012672
Unigene0012673
Unigene0012674	K02875	03010
Unigene0012675
Unigene0012676	K04186	04060,04061
Unigene0012677
Unigene0012678
Unigene0012679
Unigene0012680
Unigene0012681
Unigene0012682	K18164	04714
Unigene0012683	K13762	00230,01100,04022
Unigene0012684
Unigene0012685
Unigene0012686
Unigene0012687	K09087	05165
Unigene0012688
Unigene0012689
Unigene0012690	K03782	00360,00380,00983,01100
Unigene0012691	K03782	00360,00380,00983,01100
Unigene0012692
Unigene0012693
Unigene0012694
Unigene0012695
Unigene0012696
Unigene0012697
Unigene0012698
Unigene0012699
Unigene0012700
Unigene0012701
Unigene0012702
Unigene0012703
Unigene0012704
Unigene0012705
Unigene0012706
Unigene0012707
Unigene0012708
Unigene0012709
Unigene0012710
Unigene0012711
Unigene0012712
Unigene0012713
Unigene0012714
Unigene0012715	K12191	04144,04217
Unigene0012716
Unigene0012717
Unigene0012718
Unigene0012719
Unigene0012720
Unigene0012721
Unigene0012722
Unigene0012723
Unigene0012724
Unigene0012725
Unigene0012726
Unigene0012727
Unigene0012728
Unigene0012729
Unigene0012730
Unigene0012731
Unigene0012732
Unigene0012733
Unigene0012734
Unigene0012735
Unigene0012736
Unigene0012737	K08956	05017
Unigene0012738
Unigene0012739
Unigene0012740
Unigene0012741
Unigene0012742
Unigene0012743	K05850	04020,04022,04024,04261,04925,04961,04970,04972,04978
Unigene0012744
Unigene0012745
Unigene0012746
Unigene0012747	K10614	04120
Unigene0012748	K10614	04120
Unigene0012749	K10614	04120
Unigene0012750	K01724	00790,01100
Unigene0012751
Unigene0012752
Unigene0012753
Unigene0012754	K12357	00511,00600,01100
Unigene0012755
Unigene0012756
Unigene0012757
Unigene0012758
Unigene0012759
Unigene0012760
Unigene0012761
Unigene0012762
Unigene0012763
Unigene0012764	K02842	04150,04310,04390,04550,04916,04934,05010,05165,05200,05205,05217,05224,05225,05226
Unigene0012765
Unigene0012766
Unigene0012767	K02158	01521,01522,01524,04012,04014,04022,04024,04062,04140,04151,04210,04370,04510,04722,04910,04919,05010,05014,05145,05152,05160,05161,05162,05165,05168,05170,05200,05203,05210,05211,05212,05213,05215,05218,05220,05221,05223,05225
Unigene0012768
Unigene0012769
Unigene0012770
Unigene0012771
Unigene0012772
Unigene0012773
Unigene0012774
Unigene0012775
Unigene0012776
Unigene0012777
Unigene0012778
Unigene0012779
Unigene0012780
Unigene0012781	K09490	03060,04141,04918,05020
Unigene0012782	K03283	03040,04010,04141,04144,04213,04612,04915,05134,05145,05162
Unigene0012783	K09490	03060,04141,04918,05020
Unigene0012784
Unigene0012785
Unigene0012786
Unigene0012787
Unigene0012788
Unigene0012789
Unigene0012790
Unigene0012791
Unigene0012792
Unigene0012793
Unigene0012794
Unigene0012795
Unigene0012796
Unigene0012797
Unigene0012798
Unigene0012799
Unigene0012800
Unigene0012801
Unigene0012802
Unigene0012803
Unigene0012804
Unigene0012805
Unigene0012806
Unigene0012807
Unigene0012808
Unigene0012809
Unigene0012810
Unigene0012811
Unigene0012812
Unigene0012813
Unigene0012814
Unigene0012815	K05222	04080,04750
Unigene0012816	K00799	00480,00980,00982,00983,01100,01524,04212,05200,05204,05225,05418
Unigene0012817	K01834	00010,00260,01100,01200,01230,04922,05230
Unigene0012818
Unigene0012819	K02270	00190,01100,04260,04714,04932,05010,05012,05016
Unigene0012820
Unigene0012821
Unigene0012822
Unigene0012823
Unigene0012824
Unigene0012825
Unigene0012826
Unigene0012827
Unigene0012828
Unigene0012829
Unigene0012830	K12794	04621,04625,05152,05168
Unigene0012831
Unigene0012832
Unigene0012833
Unigene0012834
Unigene0012835
Unigene0012836
Unigene0012837
Unigene0012838
Unigene0012839	K01334	04610,05150
Unigene0012840
Unigene0012841	K03914	04015,04020,04024,04072,04080,04151,04610,04611,04810,05130,05200
Unigene0012842
Unigene0012843	K02961	03010
Unigene0012844
Unigene0012845
Unigene0012846
Unigene0012847
Unigene0012848
Unigene0012849
Unigene0012850
Unigene0012851
Unigene0012852
Unigene0012853	K10408	05016
Unigene0012854	K10408	05016
Unigene0012855
Unigene0012856	K10408	05016
Unigene0012857	K10408	05016
Unigene0012858	K10408	05016
Unigene0012859	K10408	05016
Unigene0012860	K10408	05016
Unigene0012861
Unigene0012862
Unigene0012863
Unigene0012864
Unigene0012865
Unigene0012866
Unigene0012867
Unigene0012868
Unigene0012869
Unigene0012870
Unigene0012871
Unigene0012872
Unigene0012873	K04460	04010
Unigene0012874
Unigene0012875	K00510	00860,01100,04066,04216,04978,05200,05206,05225,05418
Unigene0012876	K02223	04710,04711,04728
Unigene0012877
Unigene0012878
Unigene0012879
Unigene0012880	K01887	00970
Unigene0012881
Unigene0012882
Unigene0012883
Unigene0012884
Unigene0012885
Unigene0012886	K04997	04713,04723,04724,04725,04726,04728,04915,04921,04929,05032
Unigene0012887	K04997	04713,04723,04724,04725,04726,04728,04915,04921,04929,05032
Unigene0012888	K04997	04713,04723,04724,04725,04726,04728,04915,04921,04929,05032
Unigene0012889	K10615	04120
Unigene0012890	K00923	00562,01100,04070
Unigene0012891
Unigene0012892
Unigene0012893
Unigene0012894
Unigene0012895
Unigene0012896
Unigene0012897
Unigene0012898	K02261	00190,01100,04260,04714,04932,05010,05012,05016
Unigene0012899	K03992	04610,05150
Unigene0012900	K03992	04610,05150
Unigene0012901	K03992	04610,05150
Unigene0012902
Unigene0012903
Unigene0012904
Unigene0012905
Unigene0012906
Unigene0012907
Unigene0012908
Unigene0012909
Unigene0012910
Unigene0012911
Unigene0012912
Unigene0012913
Unigene0012914
Unigene0012915
Unigene0012916	K13988	00230,01100
Unigene0012917
Unigene0012918
Unigene0012919
Unigene0012920	K21418	00860,01100,04978
Unigene0012921
Unigene0012922	K05197	04024,04080,04713,04720,04723,04724,04728,04730,05014,05016,05017,05031,05033
Unigene0012923
Unigene0012924	K05197	04024,04080,04713,04720,04723,04724,04728,04730,05014,05016,05017,05031,05033
Unigene0012925
Unigene0012926
Unigene0012927
Unigene0012928
Unigene0012929
Unigene0012930	K03171	04010,04064,04071,04210,04217,04622,04657,04668,04920,05130,05131,05132,05152,05160,05162,05163,05164,05165,05167,05168,05169,05170,05203
Unigene0012931
Unigene0012932
Unigene0012933
Unigene0012934
Unigene0012935	K10100	04141
Unigene0012936
Unigene0012937
Unigene0012938
Unigene0012939
Unigene0012940
Unigene0012941
Unigene0012942	K00286	00330,01100,01230
Unigene0012943
Unigene0012944
Unigene0012945	K06109	04530
Unigene0012946	K06109	04530
Unigene0012947
Unigene0012948
Unigene0012949
Unigene0012950
Unigene0012951
Unigene0012952
Unigene0012953
Unigene0012954
Unigene0012955	K07297	04152,04211,04920,04932
Unigene0012956
Unigene0012957
Unigene0012958
Unigene0012959	K04631	04744
Unigene0012960	K04631	04744
Unigene0012961
Unigene0012962
Unigene0012963
Unigene0012964
Unigene0012965
Unigene0012966
Unigene0012967
Unigene0012968
Unigene0012969
Unigene0012970
Unigene0012971
Unigene0012972
Unigene0012973
Unigene0012974
Unigene0012975
Unigene0012976
Unigene0012977
Unigene0012978
Unigene0012979	K08959	04340,04390,04540,04710
Unigene0012980
Unigene0012981	K08960	04068,04310,04340,04341,04390,04391,04392,04710,04711,05010
Unigene0012982
Unigene0012983
Unigene0012984
Unigene0012985	K03990	04080,04145,04610,05131,05133,05134,05140,05142,05150,05152,05167,05168,05203,05322
Unigene0012986
Unigene0012987	K03990	04080,04145,04610,05131,05133,05134,05140,05142,05150,05152,05167,05168,05203,05322
Unigene0012988	K03990	04080,04145,04610,05131,05133,05134,05140,05142,05150,05152,05167,05168,05203,05322
Unigene0012989
Unigene0012990	K01509	00230,01100,04742
Unigene0012991
Unigene0012992
Unigene0012993
Unigene0012994	K12890	03040,04657,05168
Unigene0012995
Unigene0012996	K06520	04514,04670
Unigene0012997
Unigene0012998
Unigene0012999
Unigene0013000
Unigene0013001
Unigene0013002	K04615	04024,04080,04727,04742,04915,04929,05032
Unigene0013003
Unigene0013004
Unigene0013005	K23609	04140
Unigene0013006	K23609	04140
Unigene0013007
Unigene0013008
Unigene0013009	K01408	05010
Unigene0013010
Unigene0013011
Unigene0013012
Unigene0013013
Unigene0013014
Unigene0013015
Unigene0013016
Unigene0013017
Unigene0013018
Unigene0013019
Unigene0013020
Unigene0013021
Unigene0013022
Unigene0013023
Unigene0013024
Unigene0013025
Unigene0013026
Unigene0013027
Unigene0013028
Unigene0013029
Unigene0013030
Unigene0013031
Unigene0013032
Unigene0013033
Unigene0013034
Unigene0013035
Unigene0013036
Unigene0013037
Unigene0013038
Unigene0013039	K21097	04060,04061,04062
Unigene0013040
Unigene0013041
Unigene0013042
Unigene0013043
Unigene0013044
Unigene0013045
Unigene0013046
Unigene0013047
Unigene0013048
Unigene0013049
Unigene0013050
Unigene0013051
Unigene0013052	K18123	00330,00630,01100
Unigene0013053	K05004	04911,04929,04930
Unigene0013054	K05004	04911,04929,04930
Unigene0013055	K05004	04911,04929,04930
Unigene0013056	K05004	04911,04929,04930
Unigene0013057
Unigene0013058
Unigene0013059	K14677	00220,01100,01210,01230
Unigene0013060
Unigene0013061
Unigene0013062
Unigene0013063
Unigene0013064
Unigene0013065
Unigene0013066
Unigene0013067
Unigene0013068
Unigene0013069
Unigene0013070
Unigene0013071
Unigene0013072	K03678	03018
Unigene0013073
Unigene0013074
Unigene0013075
Unigene0013076
Unigene0013077
Unigene0013078
Unigene0013079
Unigene0013080
Unigene0013081
Unigene0013082
Unigene0013083
Unigene0013084
Unigene0013085
Unigene0013086
Unigene0013087
Unigene0013088
Unigene0013089
Unigene0013090
Unigene0013091
Unigene0013092
Unigene0013093
Unigene0013094
Unigene0013095
Unigene0013096
Unigene0013097
Unigene0013098
Unigene0013099
Unigene0013100
Unigene0013101
Unigene0013102	K01883	00970
Unigene0013103
Unigene0013104
Unigene0013105	K18440	04144
Unigene0013106
Unigene0013107
Unigene0013108
Unigene0013109
Unigene0013110
Unigene0013111
Unigene0013112
Unigene0013113
Unigene0013114
Unigene0013115
Unigene0013116
Unigene0013117
Unigene0013118
Unigene0013119
Unigene0013120
Unigene0013121
Unigene0013122
Unigene0013123
Unigene0013124
Unigene0013125
Unigene0013126
Unigene0013127
Unigene0013128
Unigene0013129	K13073	04672
Unigene0013130
Unigene0013131
Unigene0013132
Unigene0013133
Unigene0013134	K03257	03013
Unigene0013135
Unigene0013136
Unigene0013137
Unigene0013138
Unigene0013139
Unigene0013140
Unigene0013141	K04374	04010,04022,04137,04141,04151,04210,04211,04212,04214,04261,04668,04720,04722,04725,04728,04911,04912,04915,04918,04922,04925,04926,04927,04928,04932,04934,04935,05010,05030,05031,05034,05161,05163,05166,05203,05215
Unigene0013142
Unigene0013143	K15348	05132
Unigene0013144
Unigene0013145
Unigene0013146
Unigene0013147
Unigene0013148
Unigene0013149
Unigene0013150
Unigene0013151
Unigene0013152	K07871	04137
Unigene0013153
Unigene0013154	K05267	04080
Unigene0013155	K10643	03018
Unigene0013156
Unigene0013157
Unigene0013158
Unigene0013159	K04373	04010,04114,04150,04714,04720,04722,04914,04931,05135
Unigene0013160
Unigene0013161
Unigene0013162
Unigene0013163
Unigene0013164
Unigene0013165
Unigene0013166
Unigene0013167
Unigene0013168
Unigene0013169
Unigene0013170
Unigene0013171
Unigene0013172
Unigene0013173
Unigene0013174
Unigene0013175
Unigene0013176
Unigene0013177
Unigene0013178
Unigene0013179
Unigene0013180
Unigene0013181	K08447	04270
Unigene0013182
Unigene0013183
Unigene0013184
Unigene0013185
Unigene0013186
Unigene0013187
Unigene0013188
Unigene0013189
Unigene0013190	K02739	03050
Unigene0013191
Unigene0013192
Unigene0013193
Unigene0013194
Unigene0013195
Unigene0013196	K10203	00062,01040,01100,01212
Unigene0013197
Unigene0013198	K10988	04068,05340
Unigene0013199
Unigene0013200
Unigene0013201
Unigene0013202
Unigene0013203
Unigene0013204
Unigene0013205
Unigene0013206
Unigene0013207
Unigene0013208
Unigene0013209	K10894	03460
Unigene0013210
Unigene0013211
Unigene0013212
Unigene0013213
Unigene0013214
Unigene0013215
Unigene0013216	K06521	04360
Unigene0013217
Unigene0013218	K13347	04146
Unigene0013219
Unigene0013220
Unigene0013221
Unigene0013222
Unigene0013223
Unigene0013224
Unigene0013225
Unigene0013226
Unigene0013227	K10042	04024
Unigene0013228
Unigene0013229
Unigene0013230
Unigene0013231
Unigene0013232
Unigene0013233
Unigene0013234	K06514	04670
Unigene0013235
Unigene0013236
Unigene0013237
Unigene0013238
Unigene0013239	K04447	01521,04062,04151,04217,04550,04630,04658,04659,04725,04917,04920,04933,04935,05140,05145,05152,05161,05164,05167,05168,05200,05235
Unigene0013240
Unigene0013241
Unigene0013242
Unigene0013243
Unigene0013244
Unigene0013245
Unigene0013246
Unigene0013247
Unigene0013248
Unigene0013249
Unigene0013250
Unigene0013251
Unigene0013252
Unigene0013253
Unigene0013254
Unigene0013255	K10357	05130
Unigene0013256
Unigene0013257	K12812	03013,03015,03040
Unigene0013258
Unigene0013259
Unigene0013260	K01810	00010,00030,00500,00520,01100,01200
Unigene0013261
Unigene0013262
Unigene0013263
Unigene0013264
Unigene0013265
Unigene0013266
Unigene0013267
Unigene0013268
Unigene0013269
Unigene0013270	K12328	04270
Unigene0013271
Unigene0013272
Unigene0013273
Unigene0013274
Unigene0013275
Unigene0013276
Unigene0013277	K06752	04145,04514,04612,04640,04658,04659,04672,04940,05140,05145,05150,05152,05164,05166,05168,05169,05310,05320,05321,05322,05323,05330,05332,05416
Unigene0013278
Unigene0013279	K01425	00220,00250,00471,01100,04724,04727,04964,05206,05230
Unigene0013280
Unigene0013281
Unigene0013282
Unigene0013283
Unigene0013284
Unigene0013285
Unigene0013286
Unigene0013287	K03858	00563,01100
Unigene0013288
Unigene0013289
Unigene0013290
Unigene0013291
Unigene0013292
Unigene0013293
Unigene0013294	K14285	03008,03013,03015,05164
Unigene0013295	K01897	00061,00071,01100,01212,03320,04146,04216,04714,04920
Unigene0013296
Unigene0013297
Unigene0013298
Unigene0013299
Unigene0013300
Unigene0013301
Unigene0013302
Unigene0013303
Unigene0013304
Unigene0013305	K03250	03013,05160
Unigene0013306
Unigene0013307
Unigene0013308
Unigene0013309
Unigene0013310	K04379	01522,04010,04024,04210,04380,04620,04657,04658,04659,04660,04662,04668,04713,04725,04728,04915,04917,04921,04926,04928,04935,05031,05130,05132,05133,05135,05140,05142,05161,05162,05166,05167,05170,05200,05210,05224,05231,05235,05323,05418
Unigene0013311
Unigene0013312
Unigene0013313
Unigene0013314
Unigene0013315
Unigene0013316
Unigene0013317
Unigene0013318	K12485	04144
Unigene0013319
Unigene0013320
Unigene0013321	K02604	04110
Unigene0013322
Unigene0013323
Unigene0013324
Unigene0013325
Unigene0013326
Unigene0013327
Unigene0013328
Unigene0013329
Unigene0013330
Unigene0013331	K12799	04217,04621,04623,04625,05130,05131,05132,05133,05134,05135,05164
Unigene0013332
Unigene0013333
Unigene0013334
Unigene0013335
Unigene0013336	K04190	04060,04061,04062
Unigene0013337
Unigene0013338
Unigene0013339
Unigene0013340
Unigene0013341
Unigene0013342
Unigene0013343
Unigene0013344	K12647	04622,05161,05162,05164,05168
Unigene0013345
Unigene0013346
Unigene0013347
Unigene0013348	K12750	04260,04261,04371
Unigene0013349
Unigene0013350
Unigene0013351
Unigene0013352
Unigene0013353
Unigene0013354
Unigene0013355	K05202	04080,04724
Unigene0013356
Unigene0013357
Unigene0013358
Unigene0013359	K02513	00534
Unigene0013360
Unigene0013361
Unigene0013362
Unigene0013363
Unigene0013364
Unigene0013365
Unigene0013366
Unigene0013367
Unigene0013368
Unigene0013369
Unigene0013370
Unigene0013371
Unigene0013372
Unigene0013373
Unigene0013374
Unigene0013375
Unigene0013376
Unigene0013377
Unigene0013378
Unigene0013379
Unigene0013380
Unigene0013381
Unigene0013382
Unigene0013383
Unigene0013384
Unigene0013385
Unigene0013386	K13135	03013
Unigene0013387
Unigene0013388
Unigene0013389
Unigene0013390
Unigene0013391
Unigene0013392
Unigene0013393
Unigene0013394
Unigene0013395	K04871	04010,04260,04261,04921,05410,05412,05414
Unigene0013396	K04871	04010,04260,04261,04921,05410,05412,05414
Unigene0013397
Unigene0013398
Unigene0013399
Unigene0013400	K10532	00531,01100,04142
Unigene0013401
Unigene0013402
Unigene0013403
Unigene0013404
Unigene0013405
Unigene0013406
Unigene0013407
Unigene0013408
Unigene0013409
Unigene0013410
Unigene0013411
Unigene0013412	K10389	05165
Unigene0013413
Unigene0013414
Unigene0013415
Unigene0013416	K05859	00562,01100,01521,04012,04014,04020,04064,04066,04070,04072,04360,04370,04380,04611,04625,04650,04662,04664,04666,04670,04722,04750,04919,04933,04935,05110,05120,05131,05167,05169,05170,05200,05205,05206,05214,05223,05225
Unigene0013417
Unigene0013418
Unigene0013419
Unigene0013420	K14408	03015
Unigene0013421	K14408	03015
Unigene0013422
Unigene0013423	K00420	00190,01100,04260,04714,04932,05010,05012,05016
Unigene0013424
Unigene0013425
Unigene0013426
Unigene0013427
Unigene0013428
Unigene0013429
Unigene0013430
Unigene0013431
Unigene0013432
Unigene0013433
Unigene0013434
Unigene0013435
Unigene0013436
Unigene0013437
Unigene0013438
Unigene0013439
Unigene0013440
Unigene0013441
Unigene0013442
Unigene0013443
Unigene0013444
Unigene0013445
Unigene0013446
Unigene0013447
Unigene0013448
Unigene0013449
Unigene0013450
Unigene0013451
Unigene0013452
Unigene0013453
Unigene0013454
Unigene0013455
Unigene0013456
Unigene0013457	K03538	03008,03013
Unigene0013458	K04491	04310,04390,04520,04916,04934,05132,05165,05200,05210,05213,05215,05216,05217,05221,05224,05225,05226,05412
Unigene0013459	K04491	04310,04390,04520,04916,04934,05132,05165,05200,05210,05213,05215,05216,05217,05221,05224,05225,05226,05412
Unigene0013460
Unigene0013461
Unigene0013462
Unigene0013463
Unigene0013464
Unigene0013465
Unigene0013466
Unigene0013467
Unigene0013468
Unigene0013469
Unigene0013470
Unigene0013471
Unigene0013472
Unigene0013473
Unigene0013474
Unigene0013475
Unigene0013476	K23318	04350
Unigene0013477
Unigene0013478
Unigene0013479	K01312	04080,04972,04974,05164
Unigene0013480	K21347	04137
Unigene0013481
Unigene0013482	K14549	03008
Unigene0013483
Unigene0013484
Unigene0013485
Unigene0013486
Unigene0013487
Unigene0013488
Unigene0013489
Unigene0013490	K03945	00190,01100,04714,04723,04932,05010,05012,05016
Unigene0013491
Unigene0013492
Unigene0013493
Unigene0013494
Unigene0013495
Unigene0013496	K03257	03013
Unigene0013497
Unigene0013498	K08022	00590,01100,04726
Unigene0013499
Unigene0013500
Unigene0013501
Unigene0013502
Unigene0013503
Unigene0013504
Unigene0013505
Unigene0013506
Unigene0013507
Unigene0013508
Unigene0013509
Unigene0013510
Unigene0013511
Unigene0013512
Unigene0013513
Unigene0013514
Unigene0013515
Unigene0013516
Unigene0013517
Unigene0013518	K07440	00120
Unigene0013519
Unigene0013520
Unigene0013521
Unigene0013522	K03663	00515,00601,00603,01100
Unigene0013523
Unigene0013524
Unigene0013525
Unigene0013526
Unigene0013527	K05695	04514,04520,04910,04931
Unigene0013528
Unigene0013529
Unigene0013530	K07817	04940
Unigene0013531
Unigene0013532	K05695	04514,04520,04910,04931
Unigene0013533
Unigene0013534	K14521	03008
Unigene0013535
Unigene0013536
Unigene0013537
Unigene0013538
Unigene0013539	K20181	05132
Unigene0013540
Unigene0013541
Unigene0013542
Unigene0013543	K10773	03410
Unigene0013544
Unigene0013545
Unigene0013546
Unigene0013547
Unigene0013548
Unigene0013549
Unigene0013550
Unigene0013551
Unigene0013552
Unigene0013553
Unigene0013554
Unigene0013555
Unigene0013556
Unigene0013557
Unigene0013558
Unigene0013559
Unigene0013560
Unigene0013561
Unigene0013562
Unigene0013563
Unigene0013564	K10784	04014,04015,04020,04064,04514,04612,04658,04659,04660,04672,04940,05135,05142,05144,05150,05162,05166,05169,05170,05202,05235,05310,05320,05321,05322,05323,05330,05332,05416
Unigene0013565	K00502	00380,00790,01100,04361,04726
Unigene0013566
Unigene0013567
Unigene0013568
Unigene0013569
Unigene0013570
Unigene0013571
Unigene0013572	K05637	04151,04510,04512,05145,05146,05165,05200,05222,05410,05412,05414,05416
Unigene0013573
Unigene0013574
Unigene0013575
Unigene0013576
Unigene0013577
Unigene0013578
Unigene0013579
Unigene0013580
Unigene0013581
Unigene0013582
Unigene0013583
Unigene0013584
Unigene0013585
Unigene0013586
Unigene0013587
Unigene0013588
Unigene0013589
Unigene0013590
Unigene0013591
Unigene0013592	K08341	04068,04136,04137,04140,04212,04371,04621,04727,05131,05167
Unigene0013593	K06591	04151,04510,04512,04514,04810,05165,05410,05412,05414
Unigene0013594
Unigene0013595	K15041	04020,04022,04216,04217,04218,04621,04979,05010,05012,05016,05161,05166,05203
Unigene0013596	K02366	00534,01100
Unigene0013597
Unigene0013598
Unigene0013599
Unigene0013600
Unigene0013601
Unigene0013602
Unigene0013603
Unigene0013604
Unigene0013605
Unigene0013606
Unigene0013607
Unigene0013608
Unigene0013609
Unigene0013610
Unigene0013611
Unigene0013612
Unigene0013613
Unigene0013614	K04402	04010,04064,04068,04110,04115,04210,04218,05169,05200,05202,05210,05212,05213,05214,05216,05217,05218,05220,05222,05223,05224,05225,05226
Unigene0013615
Unigene0013616	K09236	04391
Unigene0013617
Unigene0013618
Unigene0013619
Unigene0013620
Unigene0013621
Unigene0013622
Unigene0013623
Unigene0013624
Unigene0013625
Unigene0013626
Unigene0013627
Unigene0013628
Unigene0013629
Unigene0013630
Unigene0013631
Unigene0013632
Unigene0013633
Unigene0013634
Unigene0013635
Unigene0013636
Unigene0013637
Unigene0013638
Unigene0013639
Unigene0013640
Unigene0013641
Unigene0013642
Unigene0013643
Unigene0013644
Unigene0013645
Unigene0013646
Unigene0013647	K22600	00230,01100
Unigene0013648
Unigene0013649
Unigene0013650
Unigene0013651
Unigene0013652
Unigene0013653
Unigene0013654
Unigene0013655
Unigene0013656
Unigene0013657
Unigene0013658	K09503	04141
Unigene0013659
Unigene0013660
Unigene0013661
Unigene0013662
Unigene0013663
Unigene0013664
Unigene0013665
Unigene0013666
Unigene0013667
Unigene0013668
Unigene0013669
Unigene0013670
Unigene0013671
Unigene0013672
Unigene0013673
Unigene0013674
Unigene0013675	K04137	04020,04022,04080,04261,04270,04970
Unigene0013676	K14411	03015
Unigene0013677	K14411	03015
Unigene0013678	K14411	03015
Unigene0013679	K14411	03015
Unigene0013680
Unigene0013681
Unigene0013682
Unigene0013683
Unigene0013684
Unigene0013685
Unigene0013686
Unigene0013687
Unigene0013688
Unigene0013689
Unigene0013690
Unigene0013691
Unigene0013692
Unigene0013693
Unigene0013694
Unigene0013695
Unigene0013696
Unigene0013697
Unigene0013698
Unigene0013699
Unigene0013700
Unigene0013701
Unigene0013702	K09414	04212,05134
Unigene0013703
Unigene0013704
Unigene0013705
Unigene0013706
Unigene0013707
Unigene0013708
Unigene0013709
Unigene0013710
Unigene0013711
Unigene0013712
Unigene0013713
Unigene0013714
Unigene0013715
Unigene0013716
Unigene0013717
Unigene0013718	K13238	00071
Unigene0013719
Unigene0013720
Unigene0013721
Unigene0013722
Unigene0013723
Unigene0013724	K15297	04911
Unigene0013725	K15297	04911
Unigene0013726
Unigene0013727
Unigene0013728
Unigene0013729
Unigene0013730
Unigene0013731	K07817	04940
Unigene0013732	K07817	04940
Unigene0013733	K20020	04340,04360
Unigene0013734	K11430	00310,01100,05206
Unigene0013735	K02900	03010
Unigene0013736	K02900	03010
Unigene0013737
Unigene0013738
Unigene0013739	K01858	00562,01100
Unigene0013740
Unigene0013741
Unigene0013742	K07953	04141,05134
Unigene0013743	K23611	04140
Unigene0013744
Unigene0013745
Unigene0013746	K05082	04060,04630
Unigene0013747	K06746	04514
Unigene0013748
Unigene0013749
Unigene0013750
Unigene0013751
Unigene0013752	K10843	03022,03420
Unigene0013753	K18533	00230,00240,01100
Unigene0013754
Unigene0013755
Unigene0013756
Unigene0013757
Unigene0013758
Unigene0013759
Unigene0013760
Unigene0013761
Unigene0013762
Unigene0013763
Unigene0013764
Unigene0013765
Unigene0013766
Unigene0013767
Unigene0013768	K10743	03030
Unigene0013769
Unigene0013770
Unigene0013771
Unigene0013772
Unigene0013773
Unigene0013774
Unigene0013775
Unigene0013776
Unigene0013777
Unigene0013778
Unigene0013779
Unigene0013780
Unigene0013781
Unigene0013782
Unigene0013783
Unigene0013784	K12312	00511
Unigene0013785
Unigene0013786
Unigene0013787
Unigene0013788
Unigene0013789
Unigene0013790
Unigene0013791
Unigene0013792
Unigene0013793
Unigene0013794
Unigene0013795
Unigene0013796
Unigene0013797	K03213	04310,04390
Unigene0013798
Unigene0013799	K03213	04310,04390
Unigene0013800
Unigene0013801
Unigene0013802
Unigene0013803
Unigene0013804
Unigene0013805
Unigene0013806
Unigene0013807
Unigene0013808
Unigene0013809
Unigene0013810	K05743	04360,04666,04810,05135,05170
Unigene0013811	K05613	04721,04724,05014,05016
Unigene0013812
Unigene0013813
Unigene0013814
Unigene0013815
Unigene0013816
Unigene0013817
Unigene0013818
Unigene0013819
Unigene0013820
Unigene0013821
Unigene0013822
Unigene0013823	K07192	04910
Unigene0013824
Unigene0013825
Unigene0013826
Unigene0013827
Unigene0013828
Unigene0013829
Unigene0013830
Unigene0013831
Unigene0013832
Unigene0013833
Unigene0013834
Unigene0013835
Unigene0013836
Unigene0013837
Unigene0013838
Unigene0013839
Unigene0013840
Unigene0013841
Unigene0013842
Unigene0013843	K10636	04141
Unigene0013844
Unigene0013845
Unigene0013846
Unigene0013847
Unigene0013848
Unigene0013849	K13024	04070
Unigene0013850
Unigene0013851
Unigene0013852	K02148	00190,01100,04145,04150,04721,04966,05110,05120,05165,05323
Unigene0013853
Unigene0013854
Unigene0013855
Unigene0013856
Unigene0013857
Unigene0013858	K04984	04750
Unigene0013859	K04984	04750
Unigene0013860
Unigene0013861
Unigene0013862
Unigene0013863
Unigene0013864
Unigene0013865
Unigene0013866
Unigene0013867
Unigene0013868
Unigene0013869
Unigene0013870
Unigene0013871
Unigene0013872
Unigene0013873
Unigene0013874
Unigene0013875
Unigene0013876
Unigene0013877
Unigene0013878
Unigene0013879
Unigene0013880
Unigene0013881
Unigene0013882
Unigene0013883
Unigene0013884	K05756	04144,04666,04810,05100,05130,05131,05132
Unigene0013885	K05756	04144,04666,04810,05100,05130,05131,05132
Unigene0013886
Unigene0013887	K00506	00350,01100,04916
Unigene0013888	K00506	00350,01100,04916
Unigene0013889	K00506	00350,01100,04916
Unigene0013890
Unigene0013891
Unigene0013892
Unigene0013893
Unigene0013894
Unigene0013895
Unigene0013896
Unigene0013897
Unigene0013898
Unigene0013899
Unigene0013900
Unigene0013901
Unigene0013902
Unigene0013903	K12897	03040
Unigene0013904
Unigene0013905
Unigene0013906
Unigene0013907
Unigene0013908
Unigene0013909
Unigene0013910
Unigene0013911
Unigene0013912
Unigene0013913
Unigene0013914
Unigene0013915	K12401	04142
Unigene0013916	K12401	04142
Unigene0013917
Unigene0013918
Unigene0013919
Unigene0013920
Unigene0013921
Unigene0013922
Unigene0013923
Unigene0013924
Unigene0013925
Unigene0013926	K15409	05168
Unigene0013927
Unigene0013928
Unigene0013929
Unigene0013930	K14310	03013
Unigene0013931
Unigene0013932
Unigene0013933
Unigene0013934	K10088	04141
Unigene0013935
Unigene0013936
Unigene0013937
Unigene0013938	K08486	04130,04721
Unigene0013939
Unigene0013940
Unigene0013941
Unigene0013942
Unigene0013943
Unigene0013944
Unigene0013945
Unigene0013946
Unigene0013947
Unigene0013948
Unigene0013949
Unigene0013950	K08791	04214,04390,04391,04392
Unigene0013951	K11294	05130
Unigene0013952
Unigene0013953	K10887	03450,05340
Unigene0013954	K09109	05202
Unigene0013955
Unigene0013956
Unigene0013957
Unigene0013958
Unigene0013959
Unigene0013960	K06544	04514,05150
Unigene0013961
Unigene0013962
Unigene0013963
Unigene0013964	K01106	00562,01100,04070,04910
Unigene0013965
Unigene0013966
Unigene0013967
Unigene0013968
Unigene0013969
Unigene0013970
Unigene0013971
Unigene0013972
Unigene0013973
Unigene0013974
Unigene0013975
Unigene0013976
Unigene0013977
Unigene0013978
Unigene0013979	K09228	05168
Unigene0013980
Unigene0013981
Unigene0013982
Unigene0013983
Unigene0013984
Unigene0013985	K08606	04974
Unigene0013986
Unigene0013987
Unigene0013988
Unigene0013989
Unigene0013990
Unigene0013991
Unigene0013992
Unigene0013993
Unigene0013994	K15295	04721
Unigene0013995
Unigene0013996
Unigene0013997
Unigene0013998	K16622	04060,04350,04390,04714
Unigene0013999
Unigene0014000
Unigene0014001	K04856	04010,04020,04713,04925,04927,04929,04934
Unigene0014002
Unigene0014003
Unigene0014004
Unigene0014005
Unigene0014006
Unigene0014007
Unigene0014008
Unigene0014009
Unigene0014010
Unigene0014011
Unigene0014012
Unigene0014013
Unigene0014014
Unigene0014015	K03648	03410,05340
Unigene0014016
Unigene0014017
Unigene0014018
Unigene0014019
Unigene0014020	K06855	04657
Unigene0014021
Unigene0014022
Unigene0014023
Unigene0014024
Unigene0014025
Unigene0014026
Unigene0014027
Unigene0014028
Unigene0014029
Unigene0014030
Unigene0014031	K17987	04137
Unigene0014032	K17987	04137
Unigene0014033
Unigene0014034
Unigene0014035
Unigene0014036
Unigene0014037
Unigene0014038	K08739	03430
Unigene0014039
Unigene0014040	K01278	04974
Unigene0014041
Unigene0014042
Unigene0014043
Unigene0014044
Unigene0014045	K12193	04144,04217
Unigene0014046
Unigene0014047
Unigene0014048	K00850	00010,00030,00051,00052,01100,01200,01230,03018,04066,04152,04922,05230
Unigene0014049
Unigene0014050
Unigene0014051
Unigene0014052
Unigene0014053
Unigene0014054
Unigene0014055
Unigene0014056
Unigene0014057
Unigene0014058
Unigene0014059
Unigene0014060
Unigene0014061
Unigene0014062
Unigene0014063
Unigene0014064
Unigene0014065
Unigene0014066
Unigene0014067
Unigene0014068
Unigene0014069
Unigene0014070
Unigene0014071
Unigene0014072	K01645	04310
Unigene0014073
Unigene0014074	K02183	04014,04015,04020,04022,04024,04070,04114,04218,04261,04270,04371,04625,04713,04720,04722,04728,04740,04744,04745,04750,04910,04912,04915,04916,04921,04922,04924,04925,04970,04971,05010,05031,05034,05133,05152,05163,05167,05170,05200,05214,05418
Unigene0014075
Unigene0014076
Unigene0014077
Unigene0014078
Unigene0014079
Unigene0014080
Unigene0014081
Unigene0014082
Unigene0014083
Unigene0014084	K00659	00120,00430,01040,01100,04146,04976
Unigene0014085
Unigene0014086	K13133	03013
Unigene0014087
Unigene0014088
Unigene0014089
Unigene0014090
Unigene0014091
Unigene0014092
Unigene0014093
Unigene0014094
Unigene0014095
Unigene0014096
Unigene0014097
Unigene0014098	K07531	04360
Unigene0014099
Unigene0014100
Unigene0014101
Unigene0014102
Unigene0014103
Unigene0014104
Unigene0014105
Unigene0014106
Unigene0014107
Unigene0014108
Unigene0014109
Unigene0014110	K06491	04514,05020
Unigene0014111
Unigene0014112
Unigene0014113
Unigene0014114
Unigene0014115	K02374	04210
Unigene0014116
Unigene0014117
Unigene0014118
Unigene0014119
Unigene0014120
Unigene0014121	K04520	04726,05010
Unigene0014122
Unigene0014123
Unigene0014124
Unigene0014125
Unigene0014126
Unigene0014127
Unigene0014128
Unigene0014129
Unigene0014130
Unigene0014131
Unigene0014132	K10415	04145,04962,05132
Unigene0014133	K19901	04210,04668
Unigene0014134
Unigene0014135
Unigene0014136
Unigene0014137
Unigene0014138	K09880	00270,01100
Unigene0014139
Unigene0014140
Unigene0014141
Unigene0014142
Unigene0014143
Unigene0014144
Unigene0014145
Unigene0014146	K00026	00020,00270,00620,00630,01100,01200
Unigene0014147
Unigene0014148
Unigene0014149
Unigene0014150
Unigene0014151
Unigene0014152
Unigene0014153
Unigene0014154
Unigene0014155	K14005	04141
Unigene0014156
Unigene0014157
Unigene0014158
Unigene0014159
Unigene0014160
Unigene0014161
Unigene0014162
Unigene0014163
Unigene0014164
Unigene0014165	K10416	04145,04962,05132
Unigene0014166
Unigene0014167
Unigene0014168
Unigene0014169
Unigene0014170
Unigene0014171
Unigene0014172
Unigene0014173
Unigene0014174
Unigene0014175
Unigene0014176
Unigene0014177
Unigene0014178	K04634	04015,04020,04022,04071,04261,04270,04361,04371,04540,04611,04713,04720,04723,04724,04725,04726,04728,04730,04745,04750,04911,04912,04915,04916,04918,04921,04922,04924,04925,04927,04928,04929,04934,04935,04961,04970,04971,04972,05010,05016,05017,05142,05143,05146,05163,05170,05200
Unigene0014179
Unigene0014180
Unigene0014181
Unigene0014182
Unigene0014183
Unigene0014184
Unigene0014185
Unigene0014186	K01528	04072,04144,04721,04961,05100
Unigene0014187
Unigene0014188	K10866	03440,03450,04218
Unigene0014189
Unigene0014190
Unigene0014191	K05132	04060,04066,04217,04380,04630,04650,04658,04659,05140,05142,05145,05152,05164,05167,05168,05200,05235,05321
Unigene0014192	K08963	00270,01100
Unigene0014193
Unigene0014194
Unigene0014195
Unigene0014196
Unigene0014197
Unigene0014198
Unigene0014199
Unigene0014200
Unigene0014201
Unigene0014202
Unigene0014203
Unigene0014204
Unigene0014205
Unigene0014206
Unigene0014207
Unigene0014208
Unigene0014209
Unigene0014210
Unigene0014211
Unigene0014212
Unigene0014213
Unigene0014214
Unigene0014215
Unigene0014216
Unigene0014217	K12183	04144
Unigene0014218
Unigene0014219
Unigene0014220
Unigene0014221
Unigene0014222
Unigene0014223	K00111	00564
Unigene0014224
Unigene0014225	K00111	00564
Unigene0014226
Unigene0014227
Unigene0014228
Unigene0014229	K12324	00230,01100,04022,04270,04921
Unigene0014230	K08826	04218
Unigene0014231	K08826	04218
Unigene0014232
Unigene0014233
Unigene0014234
Unigene0014235
Unigene0014236	K10358	05130,05132
Unigene0014237
Unigene0014238
Unigene0014239
Unigene0014240
Unigene0014241
Unigene0014242
Unigene0014243
Unigene0014244
Unigene0014245
Unigene0014246
Unigene0014247
Unigene0014248
Unigene0014249
Unigene0014250
Unigene0014251	K06618	01522,04110,04218,04934,05160,05161,05163,05165,05166,05167,05169,05200,05203,05212,05214,05215,05218,05219,05220,05222,05223,05224,05225,05226
Unigene0014252
Unigene0014253
Unigene0014254
Unigene0014255
Unigene0014256
Unigene0014257
Unigene0014258
Unigene0014259
Unigene0014260
Unigene0014261
Unigene0014262	K00784	03013
Unigene0014263
Unigene0014264
Unigene0014265
Unigene0014266
Unigene0014267
Unigene0014268
Unigene0014269
Unigene0014270
Unigene0014271
Unigene0014272	K07187	04022,04068,04140,04152,04211,04213,04910,04920,04923,04930,04931,04932,04935,05010,05206
Unigene0014273
Unigene0014274
Unigene0014275
Unigene0014276
Unigene0014277
Unigene0014278
Unigene0014279
Unigene0014280
Unigene0014281	K01110	00562,01100,01521,04068,04070,04071,04115,04140,04150,04151,04212,04218,04361,04510,04931,05165,05166,05200,05206,05213,05214,05215,05218,05222,05224,05225,05230,05235
Unigene0014282
Unigene0014283
Unigene0014284
Unigene0014285
Unigene0014286
Unigene0014287	K18442	04144
Unigene0014288	K10203	00062,01040,01100,01212
Unigene0014289
Unigene0014290
Unigene0014291	K14156	00564,01100,05231
Unigene0014292
Unigene0014293
Unigene0014294
Unigene0014295
Unigene0014296
Unigene0014297	K01519	00230,00983,01100
Unigene0014298
Unigene0014299
Unigene0014300
Unigene0014301
Unigene0014302
Unigene0014303
Unigene0014304
Unigene0014305	K06057	04330
Unigene0014306	K12871	03040
Unigene0014307
Unigene0014308
Unigene0014309
Unigene0014310
Unigene0014311
Unigene0014312
Unigene0014313
Unigene0014314
Unigene0014315
Unigene0014316	K10356	05130
Unigene0014317	K09228	05168
Unigene0014318	K09228	05168
Unigene0014319
Unigene0014320	K09228	05168
Unigene0014321	K09228	05168
Unigene0014322
Unigene0014323
Unigene0014324
Unigene0014325	K12852	03040
Unigene0014326
Unigene0014327
Unigene0014328
Unigene0014329
Unigene0014330
Unigene0014331
Unigene0014332
Unigene0014333
Unigene0014334
Unigene0014335
Unigene0014336
Unigene0014337
Unigene0014338	K06232	04340
Unigene0014339
Unigene0014340
Unigene0014341	K12469	04144
Unigene0014342
Unigene0014343
Unigene0014344
Unigene0014345
Unigene0014346	K07868	04120
Unigene0014347
Unigene0014348
Unigene0014349
Unigene0014350	K15293	04721
Unigene0014351	K15293	04721
Unigene0014352
Unigene0014353
Unigene0014354
Unigene0014355
Unigene0014356	K01539	04022,04024,04260,04261,04911,04918,04919,04925,04960,04961,04964,04970,04971,04972,04973,04974,04976,04978
Unigene0014357	K01539	04022,04024,04260,04261,04911,04918,04919,04925,04960,04961,04964,04970,04971,04972,04973,04974,04976,04978
Unigene0014358
Unigene0014359
Unigene0014360	K00615	00030,01100,01200,01230
Unigene0014361	K00615	00030,01100,01200,01230
Unigene0014362	K00615	00030,01100,01200,01230
Unigene0014363	K00615	00030,01100,01200,01230
Unigene0014364
Unigene0014365
Unigene0014366	K03950	00190,01100,04714,04723,04932,05010,05012,05016
Unigene0014367
Unigene0014368	K06487	04145,04151,04510,04512,04514,04810,04919,05163,05165,05200,05205,05222,05410,05412,05414,05418
Unigene0014369	K10082	04141
Unigene0014370
Unigene0014371
Unigene0014372
Unigene0014373	K04457	04010
Unigene0014374
Unigene0014375
Unigene0014376
Unigene0014377
Unigene0014378
Unigene0014379	K00031	00020,00480,01100,01200,01210,01230,04146
Unigene0014380
Unigene0014381	K04422	04010,04361
Unigene0014382
Unigene0014383
Unigene0014384	K08268	04066,04137,04140,04212,04361,04659,04919,05167,05200,05205,05211,05230,05231,05235
Unigene0014385
Unigene0014386
Unigene0014387
Unigene0014388
Unigene0014389
Unigene0014390
Unigene0014391
Unigene0014392
Unigene0014393	K10601	04120,04141
Unigene0014394	K10869	03440
Unigene0014395
Unigene0014396
Unigene0014397	K06780	04514
Unigene0014398	K06780	04514
Unigene0014399	K10882	03440,03460
Unigene0014400	K00747	00532,01100
Unigene0014401
Unigene0014402
Unigene0014403	K04969	04022,04360
Unigene0014404	K04969	04022,04360
Unigene0014405	K04969	04022,04360
Unigene0014406	K04969	04022,04360
Unigene0014407	K04969	04022,04360
Unigene0014408
Unigene0014409
Unigene0014410
Unigene0014411	K01830	00590,01100
Unigene0014412	K02437	00260,00630,01100,01200
Unigene0014413
Unigene0014414
Unigene0014415
Unigene0014416
Unigene0014417
Unigene0014418
Unigene0014419
Unigene0014420
Unigene0014421
Unigene0014422
Unigene0014423
Unigene0014424
Unigene0014425
Unigene0014426
Unigene0014427
Unigene0014428
Unigene0014429
Unigene0014430
Unigene0014431
Unigene0014432	K11723	05225
Unigene0014433
Unigene0014434
Unigene0014435
Unigene0014436
Unigene0014437
Unigene0014438
Unigene0014439
Unigene0014440
Unigene0014441
Unigene0014442
Unigene0014443	K00030	00020,01100,01200,01210,01230
Unigene0014444
Unigene0014445	K04617	04080
Unigene0014446
Unigene0014447
Unigene0014448
Unigene0014449
Unigene0014450
Unigene0014451
Unigene0014452
Unigene0014453
Unigene0014454
Unigene0014455
Unigene0014456
Unigene0014457
Unigene0014458
Unigene0014459
Unigene0014460
Unigene0014461
Unigene0014462
Unigene0014463
Unigene0014464
Unigene0014465	K09489	04530,04612
Unigene0014466	K09489	04530,04612
Unigene0014467
Unigene0014468
Unigene0014469
Unigene0014470
Unigene0014471
Unigene0014472
Unigene0014473	K15293	04721
Unigene0014474
Unigene0014475	K00797	00270,00330,00480,01100
Unigene0014476	K07410	00140,00380,00980,04913,05204,05206
Unigene0014477
Unigene0014478
Unigene0014479
Unigene0014480
Unigene0014481	K01623	00010,00030,00051,01100,01200,01230,04066
Unigene0014482	K01623	00010,00030,00051,01100,01200,01230,04066
Unigene0014483	K01623	00010,00030,00051,01100,01200,01230,04066
Unigene0014484
Unigene0014485
Unigene0014486
Unigene0014487
Unigene0014488
Unigene0014489
Unigene0014490	K13644	00440,00564,00565,01100
Unigene0014491
Unigene0014492
Unigene0014493
Unigene0014494
Unigene0014495
Unigene0014496
Unigene0014497
Unigene0014498
Unigene0014499
Unigene0014500
Unigene0014501
Unigene0014502
Unigene0014503
Unigene0014504
Unigene0014505
Unigene0014506	K17751	04022,04260,04261,04919,05410,05414,05416
Unigene0014507
Unigene0014508	K14209	04974
Unigene0014509
Unigene0014510
Unigene0014511
Unigene0014512
Unigene0014513
Unigene0014514
Unigene0014515
Unigene0014516
Unigene0014517
Unigene0014518
Unigene0014519
Unigene0014520
Unigene0014521	K19608	04340
Unigene0014522
Unigene0014523
Unigene0014524
Unigene0014525
Unigene0014526
Unigene0014527	K09406	04218
Unigene0014528
Unigene0014529
Unigene0014530
Unigene0014531
Unigene0014532
Unigene0014533
Unigene0014534
Unigene0014535
Unigene0014536	K02964	03010
Unigene0014537
Unigene0014538
Unigene0014539
Unigene0014540
Unigene0014541	K06816	04514
Unigene0014542
Unigene0014543
Unigene0014544
Unigene0014545
Unigene0014546
Unigene0014547
Unigene0014548
Unigene0014549
Unigene0014550	K02514	00534
Unigene0014551	K10524	00760,01100
Unigene0014552
Unigene0014553
Unigene0014554
Unigene0014555
Unigene0014556
Unigene0014557
Unigene0014558
Unigene0014559
Unigene0014560	K00784	03013
Unigene0014561	K06458	04514,04612,04640,04660,05340
Unigene0014562
Unigene0014563
Unigene0014564
Unigene0014565
Unigene0014566
Unigene0014567
Unigene0014568
Unigene0014569
Unigene0014570
Unigene0014571
Unigene0014572
Unigene0014573
Unigene0014574
Unigene0014575
Unigene0014576
Unigene0014577
Unigene0014578
Unigene0014579	K01771	00562,01100
Unigene0014580	K07994	04657,04926,04928
Unigene0014581	K01230	00510,00513,01100,04141
Unigene0014582
Unigene0014583
Unigene0014584
Unigene0014585
Unigene0014586
Unigene0014587
Unigene0014588
Unigene0014589
Unigene0014590
Unigene0014591
Unigene0014592
Unigene0014593
Unigene0014594
Unigene0014595
Unigene0014596
Unigene0014597
Unigene0014598
Unigene0014599
Unigene0014600
Unigene0014601	K09667	00514,04931
Unigene0014602
Unigene0014603	K04454	04010,04022,04371,04921,04928,05202,05418
Unigene0014604
Unigene0014605
Unigene0014606
Unigene0014607	K04266	04015,04020,04024,04080,04270,05012,05034
Unigene0014608
Unigene0014609
Unigene0014610
Unigene0014611
Unigene0014612
Unigene0014613
Unigene0014614
Unigene0014615
Unigene0014616
Unigene0014617
Unigene0014618
Unigene0014619
Unigene0014620	K06099	04530
Unigene0014621	K06099	04530
Unigene0014622
Unigene0014623
Unigene0014624
Unigene0014625
Unigene0014626
Unigene0014627
Unigene0014628
Unigene0014629	K06751	04144,04145,04218,04514,04612,04940,05163,05165,05166,05167,05168,05169,05170,05203,05320,05330,05332,05416
Unigene0014630	K06751	04144,04145,04218,04514,04612,04940,05163,05165,05166,05167,05168,05169,05170,05203,05320,05330,05332,05416
Unigene0014631
Unigene0014632
Unigene0014633
Unigene0014634
Unigene0014635
Unigene0014636	K09228	05168
Unigene0014637
Unigene0014638
Unigene0014639
Unigene0014640
Unigene0014641
Unigene0014642
Unigene0014643
Unigene0014644
Unigene0014645
Unigene0014646
Unigene0014647
Unigene0014648
Unigene0014649	K01115	00564,00565,01100,04014,04024,04071,04072,04144,04666,04724,04912,04928,05200,05212,05231
Unigene0014650
Unigene0014651
Unigene0014652
Unigene0014653
Unigene0014654
Unigene0014655
Unigene0014656
Unigene0014657
Unigene0014658
Unigene0014659
Unigene0014660	K19720	04611,04926,04933,04974,05146
Unigene0014661
Unigene0014662
Unigene0014663
Unigene0014664
Unigene0014665
Unigene0014666
Unigene0014667
Unigene0014668
Unigene0014669	K16939	05100,05131
Unigene0014670
Unigene0014671
Unigene0014672
Unigene0014673
Unigene0014674
Unigene0014675	K09105	04137,05202,05211
Unigene0014676
Unigene0014677
Unigene0014678
Unigene0014679
Unigene0014680
Unigene0014681
Unigene0014682
Unigene0014683
Unigene0014684
Unigene0014685
Unigene0014686
Unigene0014687
Unigene0014688
Unigene0014689
Unigene0014690
Unigene0014691	K00022	00062,00071,00280,00310,00380,00650,01100,01212
Unigene0014692
Unigene0014693
Unigene0014694
Unigene0014695	K06521	04360
Unigene0014696
Unigene0014697
Unigene0014698
Unigene0014699
Unigene0014700
Unigene0014701
Unigene0014702
Unigene0014703
Unigene0014704
Unigene0014705
Unigene0014706
Unigene0014707
Unigene0014708	K12603	03018
Unigene0014709
Unigene0014710
Unigene0014711
Unigene0014712
Unigene0014713	K02974	03010
Unigene0014714
Unigene0014715	K04856	04010,04020,04713,04925,04927,04929,04934
Unigene0014716	K04856	04010,04020,04713,04925,04927,04929,04934
Unigene0014717
Unigene0014718
Unigene0014719
Unigene0014720
Unigene0014721
Unigene0014722
Unigene0014723
Unigene0014724
Unigene0014725
Unigene0014726
Unigene0014727
Unigene0014728
Unigene0014729
Unigene0014730
Unigene0014731
Unigene0014732
Unigene0014733
Unigene0014734
Unigene0014735
Unigene0014736
Unigene0014737
Unigene0014738
Unigene0014739
Unigene0014740	K15042	05164
Unigene0014741
Unigene0014742
Unigene0014743
Unigene0014744
Unigene0014745
Unigene0014746
Unigene0014747
Unigene0014748
Unigene0014749
Unigene0014750
Unigene0014751
Unigene0014752
Unigene0014753
Unigene0014754
Unigene0014755
Unigene0014756
Unigene0014757
Unigene0014758
Unigene0014759
Unigene0014760
Unigene0014761	K13885	04145,04913,04925,04927,04934,04975,04976,04977,04979,05160
Unigene0014762
Unigene0014763
Unigene0014764
Unigene0014765
Unigene0014766	K11409	05034,05203
Unigene0014767
Unigene0014768
Unigene0014769
Unigene0014770
Unigene0014771
Unigene0014772
Unigene0014773
Unigene0014774
Unigene0014775
Unigene0014776
Unigene0014777
Unigene0014778
Unigene0014779	K22687	04060,04350,04550
Unigene0014780
Unigene0014781	K22687	04060,04350,04550
Unigene0014782
Unigene0014783
Unigene0014784
Unigene0014785
Unigene0014786
Unigene0014787
Unigene0014788	K11251	04217,05034,05322
Unigene0014789
Unigene0014790
Unigene0014791
Unigene0014792
Unigene0014793
Unigene0014794
Unigene0014795
Unigene0014796
Unigene0014797
Unigene0014798
Unigene0014799
Unigene0014800
Unigene0014801
Unigene0014802
Unigene0014803
Unigene0014804
Unigene0014805	K12319	00230,01100,04022,04270,04540,04611,04713,04730,04921,04924,04970
Unigene0014806
Unigene0014807	K12319	00230,01100,04022,04270,04540,04611,04713,04730,04921,04924,04970
Unigene0014808	K12319	00230,01100,04022,04270,04540,04611,04713,04730,04921,04924,04970
Unigene0014809
Unigene0014810
Unigene0014811	K07151	00510,00513,01100,04141
Unigene0014812
Unigene0014813
Unigene0014814
Unigene0014815
Unigene0014816
Unigene0014817	K05929	00564
Unigene0014818	K05929	00564
Unigene0014819
Unigene0014820
Unigene0014821
Unigene0014822
Unigene0014823
Unigene0014824
Unigene0014825
Unigene0014826
Unigene0014827
Unigene0014828
Unigene0014829
Unigene0014830
Unigene0014831	K07178	03008
Unigene0014832	K17108	00511,00600,01100
Unigene0014833
Unigene0014834
Unigene0014835
Unigene0014836
Unigene0014837
Unigene0014838
Unigene0014839
Unigene0014840
Unigene0014841
Unigene0014842
Unigene0014843
Unigene0014844
Unigene0014845
Unigene0014846
Unigene0014847
Unigene0014848
Unigene0014849
Unigene0014850	K03881	00190,01100,04714,04723,05010,05012,05016
Unigene0014851
Unigene0014852
Unigene0014853
Unigene0014854
Unigene0014855
Unigene0014856	K23934	05132
Unigene0014857
Unigene0014858
Unigene0014859
Unigene0014860
Unigene0014861
Unigene0014862
Unigene0014863
Unigene0014864
Unigene0014865	K06087	04514,04530,04670,05130,05160
Unigene0014866	K12195	04144,04217
Unigene0014867
Unigene0014868
Unigene0014869
Unigene0014870
Unigene0014871
Unigene0014872
Unigene0014873	K08746	03320,04146,04931
Unigene0014874
Unigene0014875
Unigene0014876	K18592	00430,00480,00590,01100
Unigene0014877
Unigene0014878
Unigene0014879
Unigene0014880
Unigene0014881
Unigene0014882
Unigene0014883
Unigene0014884
Unigene0014885	K10637	04979
Unigene0014886
Unigene0014887
Unigene0014888
Unigene0014889
Unigene0014890
Unigene0014891
Unigene0014892
Unigene0014893
Unigene0014894
Unigene0014895
Unigene0014896
Unigene0014897
Unigene0014898
Unigene0014899
Unigene0014900
Unigene0014901
Unigene0014902
Unigene0014903
Unigene0014904
Unigene0014905
Unigene0014906
Unigene0014907
Unigene0014908
Unigene0014909
Unigene0014910
Unigene0014911
Unigene0014912
Unigene0014913
Unigene0014914
Unigene0014915
Unigene0014916
Unigene0014917
Unigene0014918
Unigene0014919
Unigene0014920
Unigene0014921	K13375	04010,04060,04068,04110,04218,04350,04380,04390,04659,04672,04926,04932,04933,05140,05142,05144,05145,05146,05152,05161,05166,05200,05205,05210,05211,05212,05220,05225,05226,05321,05323,05410,05414
Unigene0014922
Unigene0014923
Unigene0014924
Unigene0014925
Unigene0014926
Unigene0014927
Unigene0014928	K07359	04140,04152,04211,04920,04921,05034
Unigene0014929
Unigene0014930
Unigene0014931	K18083	00562,01100,04070
Unigene0014932	K18083	00562,01100,04070
Unigene0014933	K18083	00562,01100,04070
Unigene0014934	K18083	00562,01100,04070
Unigene0014935	K05461	04010,04014,04015,04072,04151,04640,04916,05200
Unigene0014936
Unigene0014937
Unigene0014938
Unigene0014939
Unigene0014940
Unigene0014941
Unigene0014942
Unigene0014943	K11540	00240,00250,01100
Unigene0014944
Unigene0014945
Unigene0014946
Unigene0014947
Unigene0014948
Unigene0014949
Unigene0014950
Unigene0014951
Unigene0014952
Unigene0014953
Unigene0014954
Unigene0014955
Unigene0014956	K12317	00052,00500,01100
Unigene0014957	K02924	03010
Unigene0014958	K00699	00040,00053,00140,00830,00860,00980,00982,00983,01100,05204
Unigene0014959
Unigene0014960
Unigene0014961
Unigene0014962
Unigene0014963
Unigene0014964
Unigene0014965
Unigene0014966
Unigene0014967
Unigene0014968
Unigene0014969	K04540	04014,04062,04151,04371,04713,04723,04724,04725,04726,04727,04728,04926,05032,05034,05163,05167,05170,05200
Unigene0014970
Unigene0014971
Unigene0014972
Unigene0014973
Unigene0014974
Unigene0014975
Unigene0014976
Unigene0014977
Unigene0014978	K00933	00330,01100
Unigene0014979	K07965	00531,01100,05205
Unigene0014980	K07965	00531,01100,05205
Unigene0014981	K17256	04935
Unigene0014982
Unigene0014983
Unigene0014984
Unigene0014985
Unigene0014986
Unigene0014987
Unigene0014988
Unigene0014989
Unigene0014990	K14341	04976,05161
Unigene0014991
Unigene0014992
Unigene0014993
Unigene0014994
Unigene0014995
Unigene0014996
Unigene0014997
Unigene0014998
Unigene0014999
Unigene0015000
Unigene0015001	K12571	03018
Unigene0015002
Unigene0015003
Unigene0015004
Unigene0015005	K09680	00770,01100
Unigene0015006
Unigene0015007	K09680	00770,01100
Unigene0015008
Unigene0015009
Unigene0015010
Unigene0015011
Unigene0015012
Unigene0015013
Unigene0015014
Unigene0015015
Unigene0015016
Unigene0015017
Unigene0015018	K20723	05010
Unigene0015019
Unigene0015020
Unigene0015021
Unigene0015022
Unigene0015023
Unigene0015024
Unigene0015025
Unigene0015026
Unigene0015027
Unigene0015028
Unigene0015029	K05046	04721,04727
Unigene0015030
Unigene0015031
Unigene0015032
Unigene0015033
Unigene0015034
Unigene0015035	K06827	04371,04390
Unigene0015036
Unigene0015037
Unigene0015038
Unigene0015039
Unigene0015040
Unigene0015041
Unigene0015042
Unigene0015043
Unigene0015044	K10030	04060,04061,04062,04064,04072,04218,04620,04621,04622,04657,04932,04933,05120,05130,05131,05132,05133,05134,05135,05142,05144,05146,05161,05163,05164,05167,05200,05202,05219,05323
Unigene0015045
Unigene0015046
Unigene0015047
Unigene0015048
Unigene0015049
Unigene0015050
Unigene0015051
Unigene0015052
Unigene0015053
Unigene0015054
Unigene0015055
Unigene0015056
Unigene0015057
Unigene0015058
Unigene0015059
Unigene0015060
Unigene0015061
Unigene0015062
Unigene0015063	K04364	01521,01522,04010,04012,04013,04014,04062,04068,04072,04150,04151,04320,04380,04510,04540,04550,04630,04650,04660,04662,04664,04714,04722,04910,04912,04915,04917,04926,04935,05034,05160,05161,05163,05165,05200,05203,05205,05206,05210,05211,05213,05214,05215,05220,05221,05223,05224,05225,05226,05231
Unigene0015064
Unigene0015065	K18496	04010,04014,04015,04151,04390,04810,05200,05218,05224,05226
Unigene0015066	K18496	04010,04014,04015,04151,04390,04810,05200,05218,05224,05226
Unigene0015067	K03283	03040,04010,04141,04144,04213,04612,04915,05134,05145,05162
Unigene0015068	K08012	04145,04380,04670,05140
Unigene0015069
Unigene0015070
Unigene0015071
Unigene0015072
Unigene0015073
Unigene0015074
Unigene0015075
Unigene0015076	K10585	04120
Unigene0015077
Unigene0015078
Unigene0015079
Unigene0015080
Unigene0015081
Unigene0015082
Unigene0015083	K05141	04060,04061,04668,04920,05014,05170
Unigene0015084
Unigene0015085
Unigene0015086
Unigene0015087
Unigene0015088
Unigene0015089
Unigene0015090	K04513	04014,04015,04022,04024,04062,04071,04072,04144,04150,04270,04310,04350,04360,04361,04510,04520,04530,04611,04621,04625,04660,04670,04722,04810,04921,04928,04972,05100,05130,05131,05132,05133,05135,05152,05163,05200,05203,05205,05206,05210,05418
Unigene0015091
Unigene0015092
Unigene0015093
Unigene0015094	K04963	04020,04371,04713,04921,04970,05010
Unigene0015095
Unigene0015096	K05681	01523,02010,04976
Unigene0015097
Unigene0015098
Unigene0015099
Unigene0015100
Unigene0015101
Unigene0015102
Unigene0015103
Unigene0015104
Unigene0015105
Unigene0015106
Unigene0015107
Unigene0015108
Unigene0015109
Unigene0015110
Unigene0015111
Unigene0015112	K07369	04064,04625,04660,04662,05131,05152
Unigene0015113	K23616	04330,05017
Unigene0015114
Unigene0015115
Unigene0015116
Unigene0015117
Unigene0015118
Unigene0015119
Unigene0015120
Unigene0015121
Unigene0015122
Unigene0015123
Unigene0015124
Unigene0015125
Unigene0015126
Unigene0015127
Unigene0015128
Unigene0015129
Unigene0015130
Unigene0015131
Unigene0015132
Unigene0015133
Unigene0015134
Unigene0015135
Unigene0015136
Unigene0015137
Unigene0015138
Unigene0015139
Unigene0015140
Unigene0015141
Unigene0015142
Unigene0015143
Unigene0015144
Unigene0015145
Unigene0015146
Unigene0015147
Unigene0015148
Unigene0015149
Unigene0015150
Unigene0015151
Unigene0015152	K06521	04360
Unigene0015153
Unigene0015154
Unigene0015155
Unigene0015156
Unigene0015157
Unigene0015158
Unigene0015159
Unigene0015160
Unigene0015161
Unigene0015162
Unigene0015163
Unigene0015164
Unigene0015165
Unigene0015166
Unigene0015167
Unigene0015168
Unigene0015169
Unigene0015170
Unigene0015171
Unigene0015172
Unigene0015173
Unigene0015174
Unigene0015175
Unigene0015176
Unigene0015177
Unigene0015178
Unigene0015179
Unigene0015180
Unigene0015181
Unigene0015182
Unigene0015183
Unigene0015184	K03661	00190,01100,04142,04145,04721,05110,05120,05152,05165,05323
Unigene0015185	K02975	03010
Unigene0015186
Unigene0015187
Unigene0015188
Unigene0015189
Unigene0015190
Unigene0015191
Unigene0015192	K12823	03040,05202,05205
Unigene0015193
Unigene0015194
Unigene0015195
Unigene0015196
Unigene0015197
Unigene0015198
Unigene0015199
Unigene0015200
Unigene0015201
Unigene0015202
Unigene0015203
Unigene0015204
Unigene0015205	K09228	05168
Unigene0015206
Unigene0015207
Unigene0015208
Unigene0015209
Unigene0015210
Unigene0015211
Unigene0015212
Unigene0015213
Unigene0015214
Unigene0015215
Unigene0015216	K20399	04150
Unigene0015217
Unigene0015218
Unigene0015219
Unigene0015220
Unigene0015221
Unigene0015222
Unigene0015223
Unigene0015224
Unigene0015225
Unigene0015226
Unigene0015227
Unigene0015228	K19475	04144,05130,05135
Unigene0015229
Unigene0015230
Unigene0015231
Unigene0015232
Unigene0015233	K06471	04514,04670,05144,05418
Unigene0015234
Unigene0015235	K02539	04151,04210,04630,05206
Unigene0015236
Unigene0015237
Unigene0015238
Unigene0015239
Unigene0015240
Unigene0015241
Unigene0015242
Unigene0015243
Unigene0015244
Unigene0015245
Unigene0015246
Unigene0015247
Unigene0015248
Unigene0015249
Unigene0015250
Unigene0015251
Unigene0015252
Unigene0015253
Unigene0015254
Unigene0015255
Unigene0015256
Unigene0015257
Unigene0015258
Unigene0015259	K07342	03060,04141,04145,05110
Unigene0015260
Unigene0015261	K13719	04141
Unigene0015262
Unigene0015263
Unigene0015264
Unigene0015265	K11220	04062,04217,04380,04620,04621,04625,04630,04658,04659,04917,04919,04933,04935,05140,05145,05152,05160,05161,05162,05164,05165,05167,05168,05169,05200,05212,05235,05321
Unigene0015266
Unigene0015267
Unigene0015268	K19721	04974
Unigene0015269	K03957	00190,01100,04714,04723,04932,05010,05012,05016
Unigene0015270
Unigene0015271
Unigene0015272
Unigene0015273
Unigene0015274
Unigene0015275	K05641	02010,04975,04979
Unigene0015276
Unigene0015277
Unigene0015278
Unigene0015279
Unigene0015280
Unigene0015281
Unigene0015282
Unigene0015283	K00471	00310,01100
Unigene0015284	K00471	00310,01100
Unigene0015285	K04456	01521,01522,01524,04010,04012,04014,04015,04022,04024,04062,04066,04068,04071,04072,04140,04150,04151,04152,04210,04211,04212,04213,04218,04261,04370,04371,04380,04510,04550,04611,04620,04625,04630,04660,04662,04664,04666,04668,04722,04725,04728,04910,04914,04915,04917,04919,04920,04922,04923,04926,04929,04931,04932,04933,04935,04973,05010,05017,05131,05132,05135,05142,05145,05152,05160,05161,05162,05163,05164,05165,05166,05167,05168,05169,05170,05200,05205,05210,05211,05212,05213,05214,05215,05218,05220,05221,05222,05223,05224,05225,05226,05230,05231,05235,05418
Unigene0015286
Unigene0015287
Unigene0015288
Unigene0015289	K11718	04141
Unigene0015290	K16529	04928,05163
Unigene0015291
Unigene0015292
Unigene0015293	K10693	04361
Unigene0015294	K16529	04928,05163
Unigene0015295
Unigene0015296
Unigene0015297
Unigene0015298
Unigene0015299
Unigene0015300
Unigene0015301	K05103	04010,04014,04015,04151,04360
Unigene0015302
Unigene0015303	K06587	04151,04510,04512,04810,05165,05410,05412,05414
Unigene0015304
Unigene0015305
Unigene0015306
Unigene0015307
Unigene0015308
Unigene0015309
Unigene0015310
Unigene0015311	K08131	04151,04510,04512,04974,05165
Unigene0015312
Unigene0015313
Unigene0015314
Unigene0015315	K12316	00052,00500,01100,04142
Unigene0015316
Unigene0015317
Unigene0015318
Unigene0015319
Unigene0015320
Unigene0015321
Unigene0015322	K01594	00430,01100
Unigene0015323
Unigene0015324
Unigene0015325
Unigene0015326
Unigene0015327
Unigene0015328
Unigene0015329
Unigene0015330
Unigene0015331
Unigene0015332
Unigene0015333
Unigene0015334
Unigene0015335	K03129	03022,05016
Unigene0015336
Unigene0015337
Unigene0015338
Unigene0015339
Unigene0015340	K12617	03018
Unigene0015341
Unigene0015342
Unigene0015343	K07374	04145,04210,04530,04540,05010,05016,05130
Unigene0015344	K07374	04145,04210,04530,04540,05010,05016,05130
Unigene0015345	K06560	04145,05152
Unigene0015346
Unigene0015347
Unigene0015348	K06087	04514,04530,04670,05130,05160
Unigene0015349
Unigene0015350	K06563	04145,04625,05152,05162
Unigene0015351	K08606	04974
Unigene0015352
Unigene0015353
Unigene0015354
Unigene0015355
Unigene0015356
Unigene0015357	K13356	04146,04212
Unigene0015358	K10803	03410
Unigene0015359
Unigene0015360
Unigene0015361
Unigene0015362
Unigene0015363
Unigene0015364
Unigene0015365
Unigene0015366
Unigene0015367
Unigene0015368
Unigene0015369
Unigene0015370
Unigene0015371
Unigene0015372
Unigene0015373
Unigene0015374
Unigene0015375
Unigene0015376
Unigene0015377
Unigene0015378
Unigene0015379
Unigene0015380	K14624	04060,04061,04062,04621,04657,04668,04933,05135,05142,05144,05163,05164,05168,05323,05418
Unigene0015381	K05408	04060,04061,04062,04620,05142,05163,05323
Unigene0015382	K12964	04060,04061,04062,04064,04620,04623,05163
Unigene0015383
Unigene0015384
Unigene0015385
Unigene0015386
Unigene0015387
Unigene0015388
Unigene0015389
Unigene0015390
Unigene0015391	K17398	00270,01100,05206
Unigene0015392
Unigene0015393
Unigene0015394
Unigene0015395
Unigene0015396
Unigene0015397
Unigene0015398
Unigene0015399	K01868	00970
Unigene0015400	K01868	00970
Unigene0015401
Unigene0015402
Unigene0015403
Unigene0015404
Unigene0015405
Unigene0015406
Unigene0015407
Unigene0015408
Unigene0015409
Unigene0015410
Unigene0015411
Unigene0015412
Unigene0015413
Unigene0015414
Unigene0015415	K00476	04020,04260
Unigene0015416	K06670	04110
Unigene0015417
Unigene0015418	K06670	04110
Unigene0015419
Unigene0015420
Unigene0015421	K01810	00010,00030,00500,00520,01100,01200
Unigene0015422	K01810	00010,00030,00500,00520,01100,01200
Unigene0015423
Unigene0015424
Unigene0015425
Unigene0015426	K07199	04068,04152,04211,04213,04371,04530,04710,04714,04910,04920,04921,04922,04931,04932,05410
Unigene0015427	K23741	00510,00513,01100,04141
Unigene0015428
Unigene0015429
Unigene0015430
Unigene0015431
Unigene0015432
Unigene0015433	K20179	05132
Unigene0015434
Unigene0015435
Unigene0015436
Unigene0015437
Unigene0015438
Unigene0015439
Unigene0015440
Unigene0015441
Unigene0015442
Unigene0015443
Unigene0015444
Unigene0015445
Unigene0015446
Unigene0015447
Unigene0015448
Unigene0015449
Unigene0015450
Unigene0015451
Unigene0015452
Unigene0015453
Unigene0015454
Unigene0015455
Unigene0015456
Unigene0015457	K09228	05168
Unigene0015458
Unigene0015459
Unigene0015460
Unigene0015461
Unigene0015462
Unigene0015463
Unigene0015464
Unigene0015465
Unigene0015466
Unigene0015467
Unigene0015468
Unigene0015469
Unigene0015470	K10798	03410,04210,04212
Unigene0015471
Unigene0015472
Unigene0015473
Unigene0015474	K23611	04140
Unigene0015475
Unigene0015476
Unigene0015477
Unigene0015478
Unigene0015479
Unigene0015480
Unigene0015481
Unigene0015482
Unigene0015483
Unigene0015484
Unigene0015485
Unigene0015486
Unigene0015487	K04169	04020,04080
Unigene0015488
Unigene0015489
Unigene0015490
Unigene0015491
Unigene0015492
Unigene0015493
Unigene0015494
Unigene0015495
Unigene0015496
Unigene0015497
Unigene0015498
Unigene0015499	K00710	00512,00514,01100
Unigene0015500
Unigene0015501
Unigene0015502	K16172	04022,04068,04140,04150,04151,04152,04211,04212,04213,04722,04910,04920,04923,04930,04931,04932,04935,04960,05010,05206
Unigene0015503
Unigene0015504
Unigene0015505
Unigene0015506
Unigene0015507
Unigene0015508
Unigene0015509
Unigene0015510
Unigene0015511
Unigene0015512
Unigene0015513
Unigene0015514
Unigene0015515	K04521	05010
Unigene0015516	K06507	04662
Unigene0015517
Unigene0015518	K03462	00760,01100,04621
Unigene0015519
Unigene0015520
Unigene0015521
Unigene0015522
Unigene0015523	K06529	04360
Unigene0015524
Unigene0015525
Unigene0015526
Unigene0015527
Unigene0015528
Unigene0015529	K08202	05231
Unigene0015530
Unigene0015531
Unigene0015532
Unigene0015533
Unigene0015534
Unigene0015535
Unigene0015536
Unigene0015537
Unigene0015538
Unigene0015539
Unigene0015540
Unigene0015541
Unigene0015542
Unigene0015543
Unigene0015544
Unigene0015545	K13699	04923
Unigene0015546	K13699	04923
Unigene0015547	K13699	04923
Unigene0015548
Unigene0015549
Unigene0015550
Unigene0015551
Unigene0015552
Unigene0015553
Unigene0015554
Unigene0015555
Unigene0015556
Unigene0015557
Unigene0015558
Unigene0015559
Unigene0015560
Unigene0015561
Unigene0015562
Unigene0015563	K02366	00534,01100
Unigene0015564
Unigene0015565
Unigene0015566
Unigene0015567
Unigene0015568	K02872	03010
Unigene0015569
Unigene0015570
Unigene0015571
Unigene0015572
Unigene0015573
Unigene0015574
Unigene0015575
Unigene0015576
Unigene0015577
Unigene0015578
Unigene0015579
Unigene0015580
Unigene0015581
Unigene0015582
Unigene0015583
Unigene0015584
Unigene0015585
Unigene0015586
Unigene0015587
Unigene0015588
Unigene0015589	K03575	03410
Unigene0015590	K03575	03410
Unigene0015591
Unigene0015592
Unigene0015593
Unigene0015594
Unigene0015595	K03241	03013,05168
Unigene0015596
Unigene0015597	K04705	04144,04630
Unigene0015598
Unigene0015599
Unigene0015600
Unigene0015601
Unigene0015602
Unigene0015603	K18533	00230,00240,01100
Unigene0015604	K18533	00230,00240,01100
Unigene0015605	K18533	00230,00240,01100
Unigene0015606	K18533	00230,00240,01100
Unigene0015607	K18533	00230,00240,01100
Unigene0015608	K18533	00230,00240,01100
Unigene0015609	K18533	00230,00240,01100
Unigene0015610
Unigene0015611
Unigene0015612	K02267	00190,01100,04260,04714,04932,05010,05012,05016
Unigene0015613
Unigene0015614
Unigene0015615
Unigene0015616
Unigene0015617
Unigene0015618
Unigene0015619
Unigene0015620
Unigene0015621
Unigene0015622
Unigene0015623
Unigene0015624
Unigene0015625
Unigene0015626
Unigene0015627
Unigene0015628
Unigene0015629
Unigene0015630
Unigene0015631
Unigene0015632
Unigene0015633
Unigene0015634
Unigene0015635
Unigene0015636	K08525	03320,04659,04919,04920,04928,05200,05202,05216,05222,05223,05226
Unigene0015637
Unigene0015638
Unigene0015639
Unigene0015640
Unigene0015641	K01872	00970
Unigene0015642
Unigene0015643
Unigene0015644
Unigene0015645
Unigene0015646
Unigene0015647
Unigene0015648
Unigene0015649
Unigene0015650	K04845	04261
Unigene0015651
Unigene0015652
Unigene0015653
Unigene0015654
Unigene0015655
Unigene0015656
Unigene0015657
Unigene0015658
Unigene0015659
Unigene0015660
Unigene0015661
Unigene0015662
Unigene0015663
Unigene0015664
Unigene0015665
Unigene0015666
Unigene0015667
Unigene0015668
Unigene0015669
Unigene0015670	K10408	05016
Unigene0015671
Unigene0015672
Unigene0015673
Unigene0015674
Unigene0015675	K04358	04010,04014,04015,04151,04810,05200,05218,05224,05226
Unigene0015676
Unigene0015677	K01367	04141,04210,04217,04218,05010,05131
Unigene0015678	K01367	04141,04210,04217,04218,05010,05131
Unigene0015679
Unigene0015680	K01367	04141,04210,04217,04218,05010,05131
Unigene0015681	K06747	04514
Unigene0015682
Unigene0015683
Unigene0015684	K12959	04144,04510,05100,05205,05418
Unigene0015685
Unigene0015686
Unigene0015687
Unigene0015688
Unigene0015689	K03234	04152,04921
Unigene0015690
Unigene0015691	K20216	04010,04013,04214
Unigene0015692
Unigene0015693
Unigene0015694
Unigene0015695
Unigene0015696
Unigene0015697
Unigene0015698
Unigene0015699
Unigene0015700
Unigene0015701	K09295	05205,05206
Unigene0015702	K09295	05205,05206
Unigene0015703	K02576	00534,01100
Unigene0015704
Unigene0015705
Unigene0015706
Unigene0015707
Unigene0015708	K04716	00600,01100,04071
Unigene0015709
Unigene0015710
Unigene0015711	K20813	03410
Unigene0015712
Unigene0015713
Unigene0015714
Unigene0015715
Unigene0015716
Unigene0015717
Unigene0015718
Unigene0015719
Unigene0015720
Unigene0015721
Unigene0015722
Unigene0015723
Unigene0015724
Unigene0015725
Unigene0015726
Unigene0015727
Unigene0015728
Unigene0015729
Unigene0015730
Unigene0015731
Unigene0015732	K14283	03013
Unigene0015733
Unigene0015734
Unigene0015735
Unigene0015736
Unigene0015737
Unigene0015738
Unigene0015739
Unigene0015740
Unigene0015741
Unigene0015742
Unigene0015743
Unigene0015744
Unigene0015745
Unigene0015746
Unigene0015747
Unigene0015748
Unigene0015749
Unigene0015750
Unigene0015751
Unigene0015752
Unigene0015753
Unigene0015754
Unigene0015755
Unigene0015756
Unigene0015757
Unigene0015758
Unigene0015759
Unigene0015760
Unigene0015761
Unigene0015762
Unigene0015763
Unigene0015764
Unigene0015765
Unigene0015766
Unigene0015767
Unigene0015768
Unigene0015769
Unigene0015770
Unigene0015771
Unigene0015772
Unigene0015773
Unigene0015774
Unigene0015775
Unigene0015776
Unigene0015777
Unigene0015778
Unigene0015779
Unigene0015780
Unigene0015781
Unigene0015782
Unigene0015783
Unigene0015784
Unigene0015785
Unigene0015786
Unigene0015787
Unigene0015788
Unigene0015789
Unigene0015790
Unigene0015791
Unigene0015792
Unigene0015793
Unigene0015794
Unigene0015795	K13505	04130,04145
Unigene0015796
Unigene0015797
Unigene0015798
Unigene0015799
Unigene0015800	K03065	03050,05169
Unigene0015801	K14686	01524,04978
Unigene0015802
Unigene0015803
Unigene0015804
Unigene0015805
Unigene0015806
Unigene0015807
Unigene0015808
Unigene0015809
Unigene0015810
Unigene0015811
Unigene0015812	K12572	03018
Unigene0015813
Unigene0015814
Unigene0015815
Unigene0015816
Unigene0015817
Unigene0015818
Unigene0015819
Unigene0015820	K10142	04115,04216
Unigene0015821
Unigene0015822	K02726	03050
Unigene0015823
Unigene0015824
Unigene0015825
Unigene0015826	K04193	04060,04061,04062
Unigene0015827
Unigene0015828
Unigene0015829
Unigene0015830
Unigene0015831
Unigene0015832	K12958	04144,04510,05100,05205,05418
Unigene0015833
Unigene0015834
Unigene0015835
Unigene0015836
Unigene0015837
Unigene0015838
Unigene0015839
Unigene0015840
Unigene0015841
Unigene0015842
Unigene0015843
Unigene0015844
Unigene0015845
Unigene0015846
Unigene0015847
Unigene0015848
Unigene0015849	K06083	04520,04666,05130,05132,05231
Unigene0015850	K06083	04520,04666,05130,05132,05231
Unigene0015851	K06083	04520,04666,05130,05132,05231
Unigene0015852
Unigene0015853
Unigene0015854
Unigene0015855
Unigene0015856
Unigene0015857
Unigene0015858
Unigene0015859
Unigene0015860
Unigene0015861
Unigene0015862
Unigene0015863
Unigene0015864	K04504	03320,04310,05200,05221
Unigene0015865
Unigene0015866
Unigene0015867
Unigene0015868
Unigene0015869
Unigene0015870
Unigene0015871
Unigene0015872
Unigene0015873
Unigene0015874
Unigene0015875	K07604	04915,05150
Unigene0015876	K09228	05168
Unigene0015877
Unigene0015878
Unigene0015879
Unigene0015880
Unigene0015881
Unigene0015882
Unigene0015883
Unigene0015884
Unigene0015885
Unigene0015886
Unigene0015887
Unigene0015888
Unigene0015889
Unigene0015890	K05849	04020,04022,04260,04261,04371,04740,04961,04974,04978,05410,05412,05414
Unigene0015891
Unigene0015892
Unigene0015893	K07604	04915,05150
Unigene0015894	K07604	04915,05150
Unigene0015895	K08964	00270,01100
Unigene0015896
Unigene0015897	K16174	05203
Unigene0015898
Unigene0015899
Unigene0015900	K01540	04022,04024,04260,04261,04911,04918,04919,04925,04960,04961,04964,04970,04971,04972,04973,04974,04976,04978
Unigene0015901
Unigene0015902	K05175	04080,04723,04727,04742,05032,05033
Unigene0015903
Unigene0015904	K21138	00230,01100
Unigene0015905
Unigene0015906
Unigene0015907
Unigene0015908
Unigene0015909	K00166	00280,00640,01100
Unigene0015910
Unigene0015911
Unigene0015912
Unigene0015913
Unigene0015914
Unigene0015915
Unigene0015916
Unigene0015917
Unigene0015918
Unigene0015919
Unigene0015920
Unigene0015921
Unigene0015922
Unigene0015923
Unigene0015924
Unigene0015925
Unigene0015926
Unigene0015927
Unigene0015928
Unigene0015929
Unigene0015930
Unigene0015931
Unigene0015932
Unigene0015933	K02918	03010
Unigene0015934	K02918	03010
Unigene0015935
Unigene0015936	K06759	04514
Unigene0015937	K06759	04514
Unigene0015938
Unigene0015939
Unigene0015940
Unigene0015941
Unigene0015942
Unigene0015943
Unigene0015944	K04292	04071,04080
Unigene0015945	K04570	01521,01524,04014,04064,04115,04137,04140,04151,04210,04215,04621,04630,05014,05131,05145,05162,05166,05168,05170,05200,05202,05212,05220,05222,05225
Unigene0015946
Unigene0015947
Unigene0015948
Unigene0015949	K19862	04012,04360,04361,04660,05130
Unigene0015950
Unigene0015951
Unigene0015952
Unigene0015953
Unigene0015954
Unigene0015955
Unigene0015956
Unigene0015957
Unigene0015958
Unigene0015959
Unigene0015960
Unigene0015961
Unigene0015962
Unigene0015963
Unigene0015964
Unigene0015965
Unigene0015966
Unigene0015967	K14322	03013
Unigene0015968
Unigene0015969
Unigene0015970
Unigene0015971
Unigene0015972
Unigene0015973
Unigene0015974
Unigene0015975
Unigene0015976
Unigene0015977
Unigene0015978
Unigene0015979
Unigene0015980
Unigene0015981
Unigene0015982
Unigene0015983
Unigene0015984	K02959	03010
Unigene0015985	K11529	00030,00260,00561,00630,01100,01200
Unigene0015986
Unigene0015987
Unigene0015988
Unigene0015989
Unigene0015990
Unigene0015991
Unigene0015992
Unigene0015993	K06059	04330,05010,05120
Unigene0015994	K01196	00500,01100
Unigene0015995
Unigene0015996	K01196	00500,01100
Unigene0015997	K15041	04020,04022,04216,04217,04218,04621,04979,05010,05012,05016,05161,05166,05203
Unigene0015998	K04539	04014,04062,04151,04371,04713,04723,04724,04725,04726,04727,04728,04926,05032,05034,05163,05167,05170,05200
Unigene0015999
Unigene0016000
Unigene0016001
Unigene0016002	K10637	04979
Unigene0016003
Unigene0016004	K02089	01522,04110,04115,04151,04218,04530,04660,04933,04934,05160,05162,05163,05164,05165,05166,05167,05169,05200,05203,05212,05214,05218,05219,05220,05222,05223,05224,05225
Unigene0016005
Unigene0016006
Unigene0016007
Unigene0016008
Unigene0016009	K01512	00620,01100
Unigene0016010	K14328	03013,03015
Unigene0016011	K01900	00020,00640,01100,01200
Unigene0016012
Unigene0016013
Unigene0016014
Unigene0016015
Unigene0016016
Unigene0016017
Unigene0016018	K05719	04015,04145,04151,04360,04510,04512,04514,04530,04611,04670,04810,05100,05130,05131,05133,05135,05140,05145,05165,05200,05205,05222,05410,05412,05414
Unigene0016019	K05719	04015,04145,04151,04360,04510,04512,04514,04530,04611,04670,04810,05100,05130,05131,05133,05135,05140,05145,05165,05200,05205,05222,05410,05412,05414
Unigene0016020
Unigene0016021
Unigene0016022
Unigene0016023
Unigene0016024
Unigene0016025
Unigene0016026
Unigene0016027
Unigene0016028
Unigene0016029
Unigene0016030
Unigene0016031
Unigene0016032
Unigene0016033
Unigene0016034
Unigene0016035
Unigene0016036
Unigene0016037
Unigene0016038
Unigene0016039	K12893	03040,05168
Unigene0016040
Unigene0016041
Unigene0016042
Unigene0016043
Unigene0016044
Unigene0016045
Unigene0016046
Unigene0016047	K23616	04330,05017
Unigene0016048	K03097	03008,04064,04137,04310,04520,05010,05162,05235
Unigene0016049
Unigene0016050
Unigene0016051
Unigene0016052
Unigene0016053
Unigene0016054
Unigene0016055
Unigene0016056
Unigene0016057
Unigene0016058
Unigene0016059
Unigene0016060	K21347	04137
Unigene0016061
Unigene0016062
Unigene0016063
Unigene0016064
Unigene0016065
Unigene0016066
Unigene0016067
Unigene0016068
Unigene0016069
Unigene0016070
Unigene0016071
Unigene0016072
Unigene0016073
Unigene0016074
Unigene0016075
Unigene0016076
Unigene0016077
Unigene0016078
Unigene0016079
Unigene0016080
Unigene0016081
Unigene0016082
Unigene0016083
Unigene0016084
Unigene0016085
Unigene0016086
Unigene0016087
Unigene0016088
Unigene0016089
Unigene0016090
Unigene0016091
Unigene0016092
Unigene0016093
Unigene0016094
Unigene0016095
Unigene0016096
Unigene0016097	K01834	00010,00260,01100,01200,01230,04922,05230
Unigene0016098
Unigene0016099
Unigene0016100
Unigene0016101
Unigene0016102
Unigene0016103	K11428	00310,01100
Unigene0016104
Unigene0016105
Unigene0016106
Unigene0016107
Unigene0016108
Unigene0016109
Unigene0016110
Unigene0016111
Unigene0016112
Unigene0016113	K03767	04217
Unigene0016114	K07891	04144
Unigene0016115
Unigene0016116
Unigene0016117	K03259	01521,03013,04066,04150,04151,04211,04910
Unigene0016118
Unigene0016119	K17284	03320
Unigene0016120
Unigene0016121
Unigene0016122
Unigene0016123	K18461	04144,04212
Unigene0016124
Unigene0016125
Unigene0016126
Unigene0016127
Unigene0016128	K03916	04020,04022,04071,04080,04610,04750,04810,04961,05142,05200
Unigene0016129
Unigene0016130	K01320	04610
Unigene0016131
Unigene0016132	K10798	03410,04210,04212
Unigene0016133
Unigene0016134
Unigene0016135
Unigene0016136
Unigene0016137
Unigene0016138
Unigene0016139
Unigene0016140	K09516	00830
Unigene0016141
Unigene0016142
Unigene0016143
Unigene0016144
Unigene0016145
Unigene0016146
Unigene0016147
Unigene0016148
Unigene0016149
Unigene0016150
Unigene0016151	K03984	04610
Unigene0016152
Unigene0016153
Unigene0016154
Unigene0016155	K01115	00564,00565,01100,04014,04024,04071,04072,04144,04666,04724,04912,04928,05200,05212,05231
Unigene0016156
Unigene0016157
Unigene0016158
Unigene0016159
Unigene0016160
Unigene0016161
Unigene0016162
Unigene0016163
Unigene0016164
Unigene0016165
Unigene0016166
Unigene0016167
Unigene0016168
Unigene0016169	K10380	04624,05205
Unigene0016170	K10380	04624,05205
Unigene0016171	K10380	04624,05205
Unigene0016172
Unigene0016173
Unigene0016174
Unigene0016175	K05766	04360,04810
Unigene0016176
Unigene0016177	K13288	03008
Unigene0016178
Unigene0016179
Unigene0016180	K00698	00520,01100
Unigene0016181
Unigene0016182
Unigene0016183	K03097	03008,04064,04137,04310,04520,05010,05162,05235
Unigene0016184
Unigene0016185
Unigene0016186
Unigene0016187
Unigene0016188
Unigene0016189
Unigene0016190
Unigene0016191
Unigene0016192
Unigene0016193
Unigene0016194
Unigene0016195	K12326	04010,04014
Unigene0016196
Unigene0016197
Unigene0016198	K12326	04010,04014
Unigene0016199
Unigene0016200	K20411	04150
Unigene0016201
Unigene0016202
Unigene0016203
Unigene0016204	K03141	03022,03420,05203
Unigene0016205
Unigene0016206
Unigene0016207
Unigene0016208
Unigene0016209
Unigene0016210
Unigene0016211
Unigene0016212	K12733	03040
Unigene0016213
Unigene0016214
Unigene0016215
Unigene0016216
Unigene0016217	K04344	04010,04020,04721,04723,04724,04725,04726,04727,04728,04730,04742,04930,05017,05032,05033
Unigene0016218
Unigene0016219
Unigene0016220
Unigene0016221
Unigene0016222
Unigene0016223
Unigene0016224	K00798	00860,01100
Unigene0016225
Unigene0016226
Unigene0016227
Unigene0016228
Unigene0016229	K13575	04964,04972,04976
Unigene0016230
Unigene0016231
Unigene0016232	K08694	04114,04914
Unigene0016233
Unigene0016234
Unigene0016235	K06467	04514,04640,04662
Unigene0016236
Unigene0016237
Unigene0016238
Unigene0016239
Unigene0016240
Unigene0016241
Unigene0016242
Unigene0016243
Unigene0016244
Unigene0016245
Unigene0016246
Unigene0016247
Unigene0016248
Unigene0016249
Unigene0016250
Unigene0016251
Unigene0016252
Unigene0016253
Unigene0016254
Unigene0016255
Unigene0016256
Unigene0016257
Unigene0016258	K16197	04013,04110,04114,04151,04212,04390,04391,05160,05161,05203
Unigene0016259
Unigene0016260
Unigene0016261	K14625	04060,04061,04062,04657,04668,05323
Unigene0016262
Unigene0016263	K02991	01521,03010,04066,04150,04151,04371,04714,04910,05205
Unigene0016264
Unigene0016265
Unigene0016266
Unigene0016267
Unigene0016268
Unigene0016269
Unigene0016270
Unigene0016271
Unigene0016272
Unigene0016273
Unigene0016274
Unigene0016275	K09228	05168
Unigene0016276
Unigene0016277
Unigene0016278
Unigene0016279
Unigene0016280
Unigene0016281
Unigene0016282
Unigene0016283
Unigene0016284
Unigene0016285
Unigene0016286
Unigene0016287
Unigene0016288	K22544	05170
Unigene0016289	K22544	05170
Unigene0016290	K22544	05170
Unigene0016291	K22544	05170
Unigene0016292
Unigene0016293	K04406	04010
Unigene0016294
Unigene0016295
Unigene0016296
Unigene0016297
Unigene0016298
Unigene0016299
Unigene0016300
Unigene0016301
Unigene0016302
Unigene0016303
Unigene0016304
Unigene0016305
Unigene0016306
Unigene0016307
Unigene0016308
Unigene0016309
Unigene0016310
Unigene0016311
Unigene0016312
Unigene0016313
Unigene0016314
Unigene0016315
Unigene0016316
Unigene0016317
Unigene0016318
Unigene0016319
Unigene0016320	K20899	04621
Unigene0016321	K20899	04621
Unigene0016322
Unigene0016323
Unigene0016324
Unigene0016325
Unigene0016326
Unigene0016327	K04378	04010,04022,05166,05203
Unigene0016328	K04378	04010,04022,05166,05203
Unigene0016329
Unigene0016330
Unigene0016331
Unigene0016332
Unigene0016333	K00164	00020,01100,01200
Unigene0016334
Unigene0016335	K00164	00020,01100,01200
Unigene0016336
Unigene0016337	K13710	04810,05135
Unigene0016338
Unigene0016339
Unigene0016340
Unigene0016341
Unigene0016342
Unigene0016343
Unigene0016344
Unigene0016345	K15040	04020,04022,04216,04217,04218,04621,04979,05010,05012,05016,05166
Unigene0016346
Unigene0016347
Unigene0016348
Unigene0016349
Unigene0016350
Unigene0016351
Unigene0016352
Unigene0016353
Unigene0016354
Unigene0016355
Unigene0016356
Unigene0016357
Unigene0016358
Unigene0016359
Unigene0016360	K05405	01521,01523,04060,04061,04066,04068,04151,04218,04620,04621,04623,04625,04630,04640,04657,04659,04668,04672,04931,04932,04933,05010,05020,05130,05132,05133,05134,05135,05142,05143,05144,05146,05152,05161,05162,05163,05164,05166,05167,05168,05169,05200,05202,05321,05323,05332,05410
Unigene0016361	K05405	01521,01523,04060,04061,04066,04068,04151,04218,04620,04621,04623,04625,04630,04640,04657,04659,04668,04672,04931,04932,04933,05010,05020,05130,05132,05133,05134,05135,05142,05143,05144,05146,05152,05161,05162,05163,05164,05166,05167,05168,05169,05200,05202,05321,05323,05332,05410
Unigene0016362
Unigene0016363
Unigene0016364	K07374	04145,04210,04530,04540,05010,05016,05130
Unigene0016365	K20053	05017
Unigene0016366
Unigene0016367
Unigene0016368
Unigene0016369
Unigene0016370
Unigene0016371
Unigene0016372
Unigene0016373	K11262	00061,00620,00640,01100,01212,04152,04910,04922
Unigene0016374
Unigene0016375
Unigene0016376
Unigene0016377	K06856	04020,04064,04072,04145,04151,04640,04650,04662,04664,04666,04672,05130,05140,05143,05146,05150,05152,05169,05202,05310,05320,05322,05323,05330,05340,05414,05416
Unigene0016378
Unigene0016379
Unigene0016380	K10651	05322
Unigene0016381	K06470	04514,04660,04672,04940,05162,05235,05320,05322,05323,05330,05332,05416
Unigene0016382
Unigene0016383
Unigene0016384
Unigene0016385	K06700	03050
Unigene0016386	K00710	00512,00514,01100
Unigene0016387
Unigene0016388
Unigene0016389
Unigene0016390
Unigene0016391
Unigene0016392
Unigene0016393
Unigene0016394
Unigene0016395
Unigene0016396
Unigene0016397
Unigene0016398
Unigene0016399
Unigene0016400	K03681	03018
Unigene0016401
Unigene0016402
Unigene0016403
Unigene0016404
Unigene0016405
Unigene0016406
Unigene0016407
Unigene0016408
Unigene0016409
Unigene0016410
Unigene0016411
Unigene0016412
Unigene0016413
Unigene0016414
Unigene0016415
Unigene0016416
Unigene0016417
Unigene0016418
Unigene0016419
Unigene0016420
Unigene0016421
Unigene0016422
Unigene0016423
Unigene0016424	K14676	00564
Unigene0016425
Unigene0016426
Unigene0016427	K07512	00061,00062,01100,01212
Unigene0016428
Unigene0016429
Unigene0016430	K01398	01522,04670,04912,04915,04926,04933,05200,05205,05219,05418
Unigene0016431
Unigene0016432
Unigene0016433
Unigene0016434
Unigene0016435
Unigene0016436	K04138	04022,04080
Unigene0016437	K10292	04114
Unigene0016438
Unigene0016439
Unigene0016440
Unigene0016441
Unigene0016442
Unigene0016443	K12395	04142,05170
Unigene0016444
Unigene0016445	K08386	04080
Unigene0016446	K08370	04978
Unigene0016447
Unigene0016448	K09657	00513,01100
Unigene0016449
Unigene0016450
Unigene0016451
Unigene0016452
Unigene0016453
Unigene0016454
Unigene0016455
Unigene0016456
Unigene0016457
Unigene0016458
Unigene0016459
Unigene0016460
Unigene0016461
Unigene0016462	K01443	00520,01100
Unigene0016463
Unigene0016464
Unigene0016465
Unigene0016466	K13073	04672
Unigene0016467	K13073	04672
Unigene0016468
Unigene0016469
Unigene0016470
Unigene0016471
Unigene0016472
Unigene0016473	K01689	00010,01100,01200,01230,03018,04066
Unigene0016474
Unigene0016475
Unigene0016476
Unigene0016477
Unigene0016478
Unigene0016479
Unigene0016480
Unigene0016481
Unigene0016482
Unigene0016483
Unigene0016484
Unigene0016485
Unigene0016486	K07635	00601,01100
Unigene0016487	K07635	00601,01100
Unigene0016488	K09849	04064,04217,04621,04657,04668,05131,05163,05168,05169,05170,05200,05203,05222
Unigene0016489
Unigene0016490
Unigene0016491
Unigene0016492
Unigene0016493
Unigene0016494	K16944	05131
Unigene0016495
Unigene0016496
Unigene0016497
Unigene0016498
Unigene0016499
Unigene0016500
Unigene0016501
Unigene0016502
Unigene0016503
Unigene0016504
Unigene0016505
Unigene0016506
Unigene0016507	K10251	00062,00140,01040,01100,01212
Unigene0016508
Unigene0016509	K00485	00982
Unigene0016510
Unigene0016511
Unigene0016512
Unigene0016513
Unigene0016514
Unigene0016515
Unigene0016516
Unigene0016517
Unigene0016518
Unigene0016519
Unigene0016520
Unigene0016521	K10754	03030,03420,03430
Unigene0016522
Unigene0016523
Unigene0016524	K00255	00071,01100,01212,03320
Unigene0016525
Unigene0016526
Unigene0016527
Unigene0016528	K06240	04151,04510,04512,05145,05146,05165,05200,05222
Unigene0016529	K06240	04151,04510,04512,05145,05146,05165,05200,05222
Unigene0016530
Unigene0016531
Unigene0016532
Unigene0016533	K04266	04015,04020,04024,04080,04270,05012,05034
Unigene0016534
Unigene0016535
Unigene0016536
Unigene0016537
Unigene0016538	K08102	00534
Unigene0016539
Unigene0016540
Unigene0016541
Unigene0016542
Unigene0016543
Unigene0016544
Unigene0016545	K04963	04020,04371,04713,04921,04970,05010
Unigene0016546
Unigene0016547
Unigene0016548
Unigene0016549	K04571	04141
Unigene0016550
Unigene0016551
Unigene0016552	K04358	04010,04014,04015,04151,04810,05200,05218,05224,05226
Unigene0016553
Unigene0016554
Unigene0016555
Unigene0016556
Unigene0016557
Unigene0016558
Unigene0016559
Unigene0016560
Unigene0016561
Unigene0016562
Unigene0016563
Unigene0016564
Unigene0016565
Unigene0016566
Unigene0016567
Unigene0016568
Unigene0016569
Unigene0016570
Unigene0016571
Unigene0016572
Unigene0016573
Unigene0016574
Unigene0016575
Unigene0016576
Unigene0016577
Unigene0016578
Unigene0016579
Unigene0016580
Unigene0016581
Unigene0016582
Unigene0016583
Unigene0016584
Unigene0016585
Unigene0016586
Unigene0016587
Unigene0016588
Unigene0016589
Unigene0016590
Unigene0016591
Unigene0016592
Unigene0016593
Unigene0016594
Unigene0016595
Unigene0016596
Unigene0016597
Unigene0016598
Unigene0016599
Unigene0016600
Unigene0016601
Unigene0016602
Unigene0016603
Unigene0016604
Unigene0016605
Unigene0016606
Unigene0016607
Unigene0016608
Unigene0016609
Unigene0016610
Unigene0016611	K08738	01524,04115,04210,04214,04215,04932,05010,05012,05014,05016,05130,05131,05132,05134,05145,05152,05160,05161,05162,05163,05164,05167,05168,05169,05170,05200,05210,05222,05416
Unigene0016612
Unigene0016613
Unigene0016614
Unigene0016615	K10691	05165,05203
Unigene0016616
Unigene0016617	K13293	00230,01100,04024,04928,05032
Unigene0016618
Unigene0016619
Unigene0016620
Unigene0016621
Unigene0016622
Unigene0016623
Unigene0016624
Unigene0016625
Unigene0016626
Unigene0016627
Unigene0016628
Unigene0016629
Unigene0016630	K01784	00052,00520,01100
Unigene0016631
Unigene0016632	K06229	04340,04341,05200,05217
Unigene0016633
Unigene0016634
Unigene0016635
Unigene0016636
Unigene0016637
Unigene0016638
Unigene0016639	K00457	00130,00350,00360,01100
Unigene0016640
Unigene0016641
Unigene0016642
Unigene0016643	K12404	04142
Unigene0016644
Unigene0016645
Unigene0016646
Unigene0016647	K12837	03040
Unigene0016648
Unigene0016649
Unigene0016650
Unigene0016651
Unigene0016652
Unigene0016653
Unigene0016654
Unigene0016655	K08493	04130
Unigene0016656
Unigene0016657
Unigene0016658	K19901	04210,04668
Unigene0016659	K05840	04020,04024,04080,04728
Unigene0016660	K05840	04020,04024,04080,04728
Unigene0016661	K13293	00230,01100,04024,04928,05032
Unigene0016662
Unigene0016663
Unigene0016664
Unigene0016665
Unigene0016666
Unigene0016667
Unigene0016668	K10031	04060,04061,04062,04064,04360,04670,04672,04810,05163,05200,05323
Unigene0016669
Unigene0016670
Unigene0016671
Unigene0016672
Unigene0016673
Unigene0016674
Unigene0016675
Unigene0016676
Unigene0016677
Unigene0016678
Unigene0016679
Unigene0016680
Unigene0016681
Unigene0016682
Unigene0016683
Unigene0016684
Unigene0016685
Unigene0016686
Unigene0016687
Unigene0016688	K03841	00010,00030,00051,01100,01200,04152,04910,04922
Unigene0016689	K09385	04068
Unigene0016690
Unigene0016691
Unigene0016692
Unigene0016693
Unigene0016694
Unigene0016695
Unigene0016696
Unigene0016697
Unigene0016698
Unigene0016699
Unigene0016700
Unigene0016701
Unigene0016702
Unigene0016703
Unigene0016704	K16184	04140,04150,04152,04211,04213,04714,05131
Unigene0016705
Unigene0016706
Unigene0016707
Unigene0016708
Unigene0016709
Unigene0016710
Unigene0016711
Unigene0016712	K08114	05120
Unigene0016713	K08114	05120
Unigene0016714	K08114	05120
Unigene0016715	K08114	05120
Unigene0016716	K08114	05120
Unigene0016717
Unigene0016718
Unigene0016719
Unigene0016720
Unigene0016721
Unigene0016722	K04631	04744
Unigene0016723
Unigene0016724
Unigene0016725
Unigene0016726
Unigene0016727
Unigene0016728
Unigene0016729
Unigene0016730
Unigene0016731
Unigene0016732
Unigene0016733
Unigene0016734
Unigene0016735	K02915	03010
Unigene0016736	K02915	03010
Unigene0016737
Unigene0016738
Unigene0016739
Unigene0016740
Unigene0016741	K09490	03060,04141,04918,05020
Unigene0016742
Unigene0016743
Unigene0016744
Unigene0016745
Unigene0016746
Unigene0016747
Unigene0016748
Unigene0016749
Unigene0016750
Unigene0016751
Unigene0016752
Unigene0016753
Unigene0016754
Unigene0016755
Unigene0016756
Unigene0016757
Unigene0016758
Unigene0016759
Unigene0016760
Unigene0016761
Unigene0016762
Unigene0016763
Unigene0016764
Unigene0016765
Unigene0016766
Unigene0016767
Unigene0016768
Unigene0016769
Unigene0016770
Unigene0016771
Unigene0016772
Unigene0016773
Unigene0016774
Unigene0016775
Unigene0016776
Unigene0016777
Unigene0016778
Unigene0016779
Unigene0016780
Unigene0016781
Unigene0016782
Unigene0016783	K17084	04611
Unigene0016784
Unigene0016785
Unigene0016786
Unigene0016787
Unigene0016788
Unigene0016789
Unigene0016790	K10408	05016
Unigene0016791
Unigene0016792
Unigene0016793	K11432	00310,01100
Unigene0016794	K11432	00310,01100
Unigene0016795
Unigene0016796
Unigene0016797
Unigene0016798
Unigene0016799
Unigene0016800
Unigene0016801
Unigene0016802
Unigene0016803
Unigene0016804
Unigene0016805
Unigene0016806
Unigene0016807
Unigene0016808
Unigene0016809
Unigene0016810
Unigene0016811
Unigene0016812
Unigene0016813	K12470	04144
Unigene0016814
Unigene0016815
Unigene0016816	K12741	03040
Unigene0016817
Unigene0016818
Unigene0016819
Unigene0016820
Unigene0016821	K05430	04060,04151,04630,04640,04657,04658,04659,04660,04664,04672,05140,05200,05310,05320,05321,05330
Unigene0016822
Unigene0016823
Unigene0016824
Unigene0016825
Unigene0016826
Unigene0016827
Unigene0016828
Unigene0016829
Unigene0016830	K04079	04141,04151,04217,04612,04621,04657,04659,04914,04915,05132,05200,05215,05418
Unigene0016831	K04079	04141,04151,04217,04612,04621,04657,04659,04914,04915,05132,05200,05215,05418
Unigene0016832
Unigene0016833
Unigene0016834
Unigene0016835
Unigene0016836
Unigene0016837
Unigene0016838
Unigene0016839
Unigene0016840
Unigene0016841
Unigene0016842
Unigene0016843
Unigene0016844
Unigene0016845
Unigene0016846
Unigene0016847
Unigene0016848	K01008	00450,01100
Unigene0016849
Unigene0016850
Unigene0016851
Unigene0016852
Unigene0016853
Unigene0016854
Unigene0016855
Unigene0016856
Unigene0016857
Unigene0016858
Unigene0016859
Unigene0016860
Unigene0016861
Unigene0016862
Unigene0016863	K04372	04010,04066,04910
Unigene0016864
Unigene0016865
Unigene0016866
Unigene0016867
Unigene0016868
Unigene0016869
Unigene0016870
Unigene0016871
Unigene0016872
Unigene0016873	K12841	03040
Unigene0016874
Unigene0016875
Unigene0016876
Unigene0016877
Unigene0016878
Unigene0016879	K01080	00561,00564,00565,00600,01100,04072,04666,04975,05231
Unigene0016880	K01080	00561,00564,00565,00600,01100,04072,04666,04975,05231
Unigene0016881
Unigene0016882
Unigene0016883
Unigene0016884
Unigene0016885
Unigene0016886
Unigene0016887	K00710	00512,00514,01100
Unigene0016888
Unigene0016889
Unigene0016890	K00710	00512,00514,01100
Unigene0016891
Unigene0016892
Unigene0016893
Unigene0016894
Unigene0016895
Unigene0016896
Unigene0016897
Unigene0016898
Unigene0016899	K12599	03018
Unigene0016900	K12599	03018
Unigene0016901
Unigene0016902
Unigene0016903
Unigene0016904
Unigene0016905
Unigene0016906
Unigene0016907
Unigene0016908
Unigene0016909
Unigene0016910
Unigene0016911
Unigene0016912
Unigene0016913
Unigene0016914
Unigene0016915
Unigene0016916	K06082	04015,04520
Unigene0016917
Unigene0016918
Unigene0016919
Unigene0016920
Unigene0016921
Unigene0016922	K06275	04510
Unigene0016923
Unigene0016924	K03369	00604,01100
Unigene0016925	K03369	00604,01100
Unigene0016926	K03369	00604,01100
Unigene0016927
Unigene0016928
Unigene0016929
Unigene0016930
Unigene0016931
Unigene0016932	K11095	03040
Unigene0016933
Unigene0016934
Unigene0016935	K00461	00590,01100,04664,04726,04913,05145
Unigene0016936
Unigene0016937
Unigene0016938
Unigene0016939
Unigene0016940
Unigene0016941	K05655	02010
Unigene0016942
Unigene0016943
Unigene0016944
Unigene0016945
Unigene0016946
Unigene0016947
Unigene0016948
Unigene0016949
Unigene0016950
Unigene0016951
Unigene0016952
Unigene0016953
Unigene0016954	K01480	00330,01100
Unigene0016955
Unigene0016956
Unigene0016957
Unigene0016958
Unigene0016959	K05755	04144,04666,04810,05100,05130,05131,05132
Unigene0016960
Unigene0016961
Unigene0016962	K04963	04020,04371,04713,04921,04970,05010
Unigene0016963	K04963	04020,04371,04713,04921,04970,05010
Unigene0016964	K04963	04020,04371,04713,04921,04970,05010
Unigene0016965	K04963	04020,04371,04713,04921,04970,05010
Unigene0016966	K04963	04020,04371,04713,04921,04970,05010
Unigene0016967	K04963	04020,04371,04713,04921,04970,05010
Unigene0016968	K04963	04020,04371,04713,04921,04970,05010
Unigene0016969	K08504	04130
Unigene0016970
Unigene0016971
Unigene0016972
Unigene0016973	K08847	04217,04621,04623,04668,05132
Unigene0016974
Unigene0016975
Unigene0016976
Unigene0016977
Unigene0016978
Unigene0016979
Unigene0016980
Unigene0016981
Unigene0016982
Unigene0016983
Unigene0016984
Unigene0016985
Unigene0016986
Unigene0016987
Unigene0016988
Unigene0016989
Unigene0016990
Unigene0016991
Unigene0016992
Unigene0016993
Unigene0016994
Unigene0016995	K12896	03040,05168
Unigene0016996
Unigene0016997
Unigene0016998
Unigene0016999
Unigene0017000	K23934	05132
Unigene0017001
Unigene0017002
Unigene0017003
Unigene0017004
Unigene0017005	K14554	03008
Unigene0017006
Unigene0017007
Unigene0017008	K05189	04080,04723,04727,05032,05033
Unigene0017009
Unigene0017010
Unigene0017011
Unigene0017012	K07526	04360
Unigene0017013	K07526	04360
Unigene0017014
Unigene0017015
Unigene0017016	K11825	04144,04721,04961,05016
Unigene0017017
Unigene0017018
Unigene0017019
Unigene0017020	K11988	04340,04360,05200,05205,05217,05226
Unigene0017021
Unigene0017022
Unigene0017023
Unigene0017024
Unigene0017025
Unigene0017026
Unigene0017027
Unigene0017028
Unigene0017029
Unigene0017030
Unigene0017031
Unigene0017032
Unigene0017033
Unigene0017034
Unigene0017035
Unigene0017036	K06461	04015,04145,04514,04610,04640,04670,04810,05133,05134,05140,05146,05150,05152,05202,05221
Unigene0017037	K06461	04015,04145,04514,04610,04640,04670,04810,05133,05134,05140,05146,05150,05152,05202,05221
Unigene0017038
Unigene0017039	K06236	04151,04510,04512,04611,04926,04933,04974,05146,05165,05205
Unigene0017040	K00461	00590,01100,04664,04726,04913,05145
Unigene0017041	K00461	00590,01100,04664,04726,04913,05145
Unigene0017042
Unigene0017043
Unigene0017044
Unigene0017045
Unigene0017046
Unigene0017047
Unigene0017048
Unigene0017049
Unigene0017050
Unigene0017051
Unigene0017052
Unigene0017053	K06747	04514
Unigene0017054
Unigene0017055	K13356	04146,04212
Unigene0017056
Unigene0017057
Unigene0017058
Unigene0017059
Unigene0017060
Unigene0017061
Unigene0017062
Unigene0017063
Unigene0017064
Unigene0017065
Unigene0017066
Unigene0017067
Unigene0017068
Unigene0017069
Unigene0017070
Unigene0017071
Unigene0017072
Unigene0017073
Unigene0017074
Unigene0017075
Unigene0017076
Unigene0017077
Unigene0017078
Unigene0017079
Unigene0017080
Unigene0017081
Unigene0017082
Unigene0017083
Unigene0017084
Unigene0017085
Unigene0017086
Unigene0017087
Unigene0017088	K04306	04080,04926
Unigene0017089
Unigene0017090	K07299	04066,04911,04919,04920,04922,04931,04976,05166,05200,05211,05230
Unigene0017091	K00801	00100,01100
Unigene0017092
Unigene0017093
Unigene0017094
Unigene0017095
Unigene0017096	K02983	03010
Unigene0017097
Unigene0017098	K08683	00280,01100,05010
Unigene0017099
Unigene0017100
Unigene0017101
Unigene0017102
Unigene0017103
Unigene0017104
Unigene0017105
Unigene0017106
Unigene0017107
Unigene0017108	K01158	04142
Unigene0017109
Unigene0017110
Unigene0017111
Unigene0017112	K16342	00564,00565,00590,00591,00592,01100,04010,04014,04072,04217,04270,04370,04611,04664,04666,04724,04726,04730,04750,04912,04913,04921,05231
Unigene0017113
Unigene0017114
Unigene0017115
Unigene0017116
Unigene0017117
Unigene0017118
Unigene0017119	K17305	04979
Unigene0017120
Unigene0017121
Unigene0017122
Unigene0017123
Unigene0017124	K08852	04140,04141,04210,04932,05010,05016,05017
Unigene0017125
Unigene0017126	K02329	04150,04310,04360,04390,04550,04916,04934,05010,05165,05200,05205,05206,05217,05224,05225,05226
Unigene0017127
Unigene0017128
Unigene0017129
Unigene0017130
Unigene0017131
Unigene0017132	K18026	04630
Unigene0017133
Unigene0017134
Unigene0017135
Unigene0017136
Unigene0017137
Unigene0017138
Unigene0017139
Unigene0017140
Unigene0017141
Unigene0017142
Unigene0017143
Unigene0017144
Unigene0017145
Unigene0017146
Unigene0017147
Unigene0017148
Unigene0017149	K07374	04145,04210,04530,04540,05010,05016,05130
Unigene0017150
Unigene0017151
Unigene0017152
Unigene0017153	K04579	04080,04934
Unigene0017154
Unigene0017155
Unigene0017156	K05051	04080
Unigene0017157
Unigene0017158
Unigene0017159
Unigene0017160
Unigene0017161	K11158	00830
Unigene0017162	K13997	01100
Unigene0017163
Unigene0017164
Unigene0017165
Unigene0017166
Unigene0017167
Unigene0017168
Unigene0017169
Unigene0017170
Unigene0017171
Unigene0017172	K08794	04020,04921,04925,05214
Unigene0017173	K20776	03440
Unigene0017174
Unigene0017175
Unigene0017176
Unigene0017177
Unigene0017178
Unigene0017179
Unigene0017180	K10356	05130
Unigene0017181
Unigene0017182	K10100	04141
Unigene0017183
Unigene0017184
Unigene0017185
Unigene0017186
Unigene0017187
Unigene0017188
Unigene0017189	K04043	03018,04212,05152
Unigene0017190	K20408	04150
Unigene0017191
Unigene0017192
Unigene0017193
Unigene0017194
Unigene0017195
Unigene0017196	K02896	03010
Unigene0017197
Unigene0017198
Unigene0017199
Unigene0017200
Unigene0017201
Unigene0017202
Unigene0017203
Unigene0017204
Unigene0017205
Unigene0017206
Unigene0017207
Unigene0017208
Unigene0017209
Unigene0017210
Unigene0017211
Unigene0017212
Unigene0017213
Unigene0017214
Unigene0017215
Unigene0017216
Unigene0017217
Unigene0017218	K04550	04979,05010,05144
Unigene0017219
Unigene0017220
Unigene0017221	K00507	01040,01100,01212,03320,04152,04212
Unigene0017222
Unigene0017223
Unigene0017224
Unigene0017225
Unigene0017226
Unigene0017227
Unigene0017228
Unigene0017229
Unigene0017230
Unigene0017231
Unigene0017232	K04261	04080,04750,04924,05163,05165,05200
Unigene0017233
Unigene0017234
Unigene0017235
Unigene0017236
Unigene0017237
Unigene0017238
Unigene0017239
Unigene0017240
Unigene0017241
Unigene0017242	K05456	01521,04012
Unigene0017243
Unigene0017244
Unigene0017245
Unigene0017246
Unigene0017247	K16682	04390,04391,04392
Unigene0017248
Unigene0017249	K20184	05132
Unigene0017250
Unigene0017251	K18468	04144
Unigene0017252
Unigene0017253	K02877	03010
Unigene0017254
Unigene0017255
Unigene0017256
Unigene0017257
Unigene0017258
Unigene0017259
Unigene0017260
Unigene0017261
Unigene0017262	K13515	00564,04216
Unigene0017263
Unigene0017264	K12567	05410,05414
Unigene0017265	K12567	05410,05414
Unigene0017266	K12567	05410,05414
Unigene0017267	K12567	05410,05414
Unigene0017268	K12567	05410,05414
Unigene0017269	K12567	05410,05414
Unigene0017270	K12567	05410,05414
Unigene0017271	K04590	04024,04080
Unigene0017272
Unigene0017273
Unigene0017274	K02602	04114,04320,04914
Unigene0017275	K03013	03020,04623,05016
Unigene0017276
Unigene0017277
Unigene0017278
Unigene0017279
Unigene0017280
Unigene0017281
Unigene0017282
Unigene0017283	K16575	05016
Unigene0017284	K15729	00590,01100
Unigene0017285
Unigene0017286
Unigene0017287
Unigene0017288
Unigene0017289
Unigene0017290
Unigene0017291
Unigene0017292
Unigene0017293	K04559	05016
Unigene0017294
Unigene0017295
Unigene0017296
Unigene0017297
Unigene0017298	K06689	04013,04120,04141,04624,05131
Unigene0017299
Unigene0017300	K12489	04144
Unigene0017301
Unigene0017302
Unigene0017303
Unigene0017304
Unigene0017305
Unigene0017306	K04698	04630,04917
Unigene0017307
Unigene0017308	K02896	03010
Unigene0017309
Unigene0017310
Unigene0017311
Unigene0017312
Unigene0017313
Unigene0017314
Unigene0017315
Unigene0017316
Unigene0017317
Unigene0017318
Unigene0017319
Unigene0017320
Unigene0017321
Unigene0017322
Unigene0017323
Unigene0017324	K03004	03020
Unigene0017325
Unigene0017326	K17751	04022,04260,04261,04919,05410,05414,05416
Unigene0017327	K17751	04022,04260,04261,04919,05410,05414,05416
Unigene0017328
Unigene0017329
Unigene0017330
Unigene0017331
Unigene0017332	K06752	04145,04514,04612,04640,04658,04659,04672,04940,05140,05145,05150,05152,05164,05166,05168,05169,05310,05320,05321,05322,05323,05330,05332,05416
Unigene0017333	K04443	04010,04218,04361,04370,04625,04722,05167,05203
Unigene0017334
Unigene0017335
Unigene0017336
Unigene0017337
Unigene0017338
Unigene0017339
Unigene0017340
Unigene0017341
Unigene0017342
Unigene0017343
Unigene0017344
Unigene0017345
Unigene0017346
Unigene0017347
Unigene0017348
Unigene0017349
Unigene0017350
Unigene0017351
Unigene0017352	K06083	04520,04666,05130,05132,05231
Unigene0017353
Unigene0017354
Unigene0017355
Unigene0017356
Unigene0017357	K06456	04514
Unigene0017358
Unigene0017359
Unigene0017360
Unigene0017361
Unigene0017362
Unigene0017363
Unigene0017364
Unigene0017365
Unigene0017366
Unigene0017367
Unigene0017368
Unigene0017369
Unigene0017370
Unigene0017371
Unigene0017372
Unigene0017373
Unigene0017374
Unigene0017375
Unigene0017376
Unigene0017377	K12488	04144,04666
Unigene0017378
Unigene0017379
Unigene0017380	K12822	03040
Unigene0017381	K20899	04621
Unigene0017382
Unigene0017383
Unigene0017384
Unigene0017385
Unigene0017386
Unigene0017387
Unigene0017388
Unigene0017389
Unigene0017390
Unigene0017391
Unigene0017392	K16857	04015,04115,04145,04151,04350,04510,04512,05144,05165,05205,05206,05219
Unigene0017393
Unigene0017394
Unigene0017395	K12866	03040
Unigene0017396	K05758	04144,04666,04810,05100,05130,05131,05132
Unigene0017397
Unigene0017398
Unigene0017399
Unigene0017400
Unigene0017401
Unigene0017402
Unigene0017403
Unigene0017404
Unigene0017405	K00657	00330,01100,04216
Unigene0017406
Unigene0017407	K02350	01524,03460
Unigene0017408
Unigene0017409
Unigene0017410
Unigene0017411
Unigene0017412
Unigene0017413
Unigene0017414
Unigene0017415
Unigene0017416
Unigene0017417
Unigene0017418
Unigene0017419
Unigene0017420
Unigene0017421
Unigene0017422	K16944	05131
Unigene0017423
Unigene0017424
Unigene0017425
Unigene0017426
Unigene0017427
Unigene0017428
Unigene0017429
Unigene0017430
Unigene0017431
Unigene0017432
Unigene0017433
Unigene0017434	K00281	00260,00630,01100,01200
Unigene0017435
Unigene0017436
Unigene0017437
Unigene0017438
Unigene0017439
Unigene0017440
Unigene0017441
Unigene0017442
Unigene0017443	K05069	04060,04061,04144,04151,04630,04658,04659,05162,05166,05200,05202
Unigene0017444
Unigene0017445
Unigene0017446
Unigene0017447
Unigene0017448
Unigene0017449
Unigene0017450
Unigene0017451
Unigene0017452
Unigene0017453
Unigene0017454	K08516	04130
Unigene0017455
Unigene0017456
Unigene0017457
Unigene0017458	K11422	00310,01100
Unigene0017459
Unigene0017460
Unigene0017461
Unigene0017462
Unigene0017463
Unigene0017464
Unigene0017465
Unigene0017466
Unigene0017467
Unigene0017468
Unigene0017469
Unigene0017470
Unigene0017471
Unigene0017472
Unigene0017473
Unigene0017474
Unigene0017475	K14546	03008
Unigene0017476	K02149	00190,01100,04145,04150,04721,04966,05110,05120,05165,05323
Unigene0017477	K04711	00600,01100
Unigene0017478
Unigene0017479
Unigene0017480
Unigene0017481
Unigene0017482
Unigene0017483
Unigene0017484
Unigene0017485
Unigene0017486
Unigene0017487
Unigene0017488
Unigene0017489
Unigene0017490
Unigene0017491
Unigene0017492
Unigene0017493
Unigene0017494
Unigene0017495
Unigene0017496
Unigene0017497
Unigene0017498
Unigene0017499
Unigene0017500
Unigene0017501
Unigene0017502
Unigene0017503
Unigene0017504
Unigene0017505
Unigene0017506
Unigene0017507
Unigene0017508
Unigene0017509	K12183	04144
Unigene0017510	K01183	00520,01100
Unigene0017511	K01183	00520,01100
Unigene0017512	K01183	00520,01100
Unigene0017513
Unigene0017514
Unigene0017515	K01371	04142,04210,04380,04620,05323
Unigene0017516
Unigene0017517
Unigene0017518
Unigene0017519
Unigene0017520
Unigene0017521	K16336	04361,04514,05144,05205,05418
Unigene0017522
Unigene0017523
Unigene0017524
Unigene0017525
Unigene0017526
Unigene0017527
Unigene0017528
Unigene0017529	K23935	05132
Unigene0017530
Unigene0017531
Unigene0017532
Unigene0017533
Unigene0017534
Unigene0017535
Unigene0017536
Unigene0017537
Unigene0017538
Unigene0017539
Unigene0017540
Unigene0017541
Unigene0017542
Unigene0017543
Unigene0017544
Unigene0017545
Unigene0017546
Unigene0017547
Unigene0017548	K09228	05168
Unigene0017549
Unigene0017550
Unigene0017551
Unigene0017552
Unigene0017553
Unigene0017554
Unigene0017555
Unigene0017556
Unigene0017557
Unigene0017558
Unigene0017559
Unigene0017560
Unigene0017561
Unigene0017562
Unigene0017563
Unigene0017564
Unigene0017565
Unigene0017566
Unigene0017567
Unigene0017568
Unigene0017569
Unigene0017570
Unigene0017571
Unigene0017572
Unigene0017573
Unigene0017574
Unigene0017575
Unigene0017576
Unigene0017577
Unigene0017578
Unigene0017579
Unigene0017580
Unigene0017581	K01950	00760,01100
Unigene0017582
Unigene0017583
Unigene0017584
Unigene0017585
Unigene0017586
Unigene0017587	K01681	00020,00630,01100,01200,01210,01230
Unigene0017588	K01681	00020,00630,01100,01200,01210,01230
Unigene0017589
Unigene0017590
Unigene0017591
Unigene0017592	K14568	03008
Unigene0017593
Unigene0017594
Unigene0017595
Unigene0017596
Unigene0017597
Unigene0017598
Unigene0017599
Unigene0017600	K18575	00565
Unigene0017601
Unigene0017602
Unigene0017603
Unigene0017604
Unigene0017605
Unigene0017606
Unigene0017607
Unigene0017608
Unigene0017609
Unigene0017610
Unigene0017611
Unigene0017612
Unigene0017613
Unigene0017614
Unigene0017615
Unigene0017616
Unigene0017617
Unigene0017618
Unigene0017619
Unigene0017620
Unigene0017621
Unigene0017622
Unigene0017623	K03097	03008,04064,04137,04310,04520,05010,05162,05235
Unigene0017624
Unigene0017625
Unigene0017626
Unigene0017627
Unigene0017628
Unigene0017629
Unigene0017630
Unigene0017631
Unigene0017632
Unigene0017633
Unigene0017634	K04963	04020,04371,04713,04921,04970,05010
Unigene0017635
Unigene0017636	K04962	04020,04024,04260,04261,04371,04713,04911,04921,04972,05410,05412,05414
Unigene0017637
Unigene0017638	K00453	00380,01100
Unigene0017639
Unigene0017640
Unigene0017641
Unigene0017642
Unigene0017643
Unigene0017644
Unigene0017645
Unigene0017646
Unigene0017647
Unigene0017648
Unigene0017649
Unigene0017650
Unigene0017651	K01373	04142,04210
Unigene0017652
Unigene0017653
Unigene0017654
Unigene0017655
Unigene0017656
Unigene0017657
Unigene0017658
Unigene0017659
Unigene0017660	K14284	03008,03013,03015,05164,05168
Unigene0017661
Unigene0017662	K07830	04010,04014,04024,04072,04137,04140,04218,04371,04625,04810,05205
Unigene0017663
Unigene0017664
Unigene0017665
Unigene0017666
Unigene0017667
Unigene0017668	K05063	04060,04630,04658,04659,05200,05321
Unigene0017669
Unigene0017670
Unigene0017671	K00763	00760,01100
Unigene0017672
Unigene0017673	K16943	04210,04215
Unigene0017674	K16943	04210,04215
Unigene0017675	K16943	04210,04215
Unigene0017676	K16943	04210,04215
Unigene0017677	K06751	04144,04145,04218,04514,04612,04940,05163,05165,05166,05167,05168,05169,05170,05203,05320,05330,05332,05416
Unigene0017678	K06751	04144,04145,04218,04514,04612,04940,05163,05165,05166,05167,05168,05169,05170,05203,05320,05330,05332,05416
Unigene0017679	K04865	04010,04260,04261,04921,05410,05412,05414
Unigene0017680	K04865	04010,04260,04261,04921,05410,05412,05414
Unigene0017681
Unigene0017682
Unigene0017683	K04864	04010,04260,04261,04921,05410,05412,05414
Unigene0017684
Unigene0017685	K04864	04010,04260,04261,04921,05410,05412,05414
Unigene0017686	K04864	04010,04260,04261,04921,05410,05412,05414
Unigene0017687
Unigene0017688
Unigene0017689
Unigene0017690
Unigene0017691
Unigene0017692
Unigene0017693	K03968	00190,01100,04714,04723,04932,05010,05012,05016
Unigene0017694
Unigene0017695
Unigene0017696
Unigene0017697
Unigene0017698
Unigene0017699
Unigene0017700
Unigene0017701
Unigene0017702
Unigene0017703
Unigene0017704
Unigene0017705
Unigene0017706
Unigene0017707
Unigene0017708
Unigene0017709
Unigene0017710
Unigene0017711
Unigene0017712
Unigene0017713
Unigene0017714
Unigene0017715
Unigene0017716
Unigene0017717
Unigene0017718
Unigene0017719
Unigene0017720
Unigene0017721	K08055	04612,05163,05166,05168,05169,05170
Unigene0017722
Unigene0017723	K06560	04145,05152
Unigene0017724	K13575	04964,04972,04976
Unigene0017725
Unigene0017726
Unigene0017727
Unigene0017728
Unigene0017729
Unigene0017730
Unigene0017731
Unigene0017732
Unigene0017733
Unigene0017734
Unigene0017735
Unigene0017736
Unigene0017737
Unigene0017738	K01672	00910,01100
Unigene0017739
Unigene0017740
Unigene0017741
Unigene0017742
Unigene0017743
Unigene0017744
Unigene0017745
Unigene0017746
Unigene0017747
Unigene0017748
Unigene0017749
Unigene0017750
Unigene0017751
Unigene0017752	K07515	00062,00071,00280,00310,00380,00410,00640,00650,01100,01200,01212
Unigene0017753
Unigene0017754
Unigene0017755
Unigene0017756
Unigene0017757	K04608	04072,04080,04724
Unigene0017758
Unigene0017759
Unigene0017760	K04608	04072,04080,04724
Unigene0017761
Unigene0017762
Unigene0017763
Unigene0017764
Unigene0017765
Unigene0017766
Unigene0017767
Unigene0017768	K05955	00900
Unigene0017769
Unigene0017770
Unigene0017771
Unigene0017772
Unigene0017773
Unigene0017774
Unigene0017775
Unigene0017776
Unigene0017777
Unigene0017778
Unigene0017779
Unigene0017780
Unigene0017781
Unigene0017782
Unigene0017783
Unigene0017784
Unigene0017785	K11406	04371,05034,05203,05206
Unigene0017786	K17305	04979
Unigene0017787
Unigene0017788	K07205	01521,03013,04012,04066,04150,04151,04152,04211,04218,04910,05163,05165,05168,05221,05231
Unigene0017789
Unigene0017790
Unigene0017791
Unigene0017792
Unigene0017793
Unigene0017794
Unigene0017795
Unigene0017796
Unigene0017797	K10251	00062,00140,01040,01100,01212
Unigene0017798
Unigene0017799
Unigene0017800
Unigene0017801
Unigene0017802
Unigene0017803
Unigene0017804
Unigene0017805
Unigene0017806
Unigene0017807	K03132	03022
Unigene0017808
Unigene0017809
Unigene0017810
Unigene0017811
Unigene0017812
Unigene0017813
Unigene0017814
Unigene0017815
Unigene0017816
Unigene0017817
Unigene0017818
Unigene0017819
Unigene0017820
Unigene0017821
Unigene0017822
Unigene0017823
Unigene0017824	K05105	04360
Unigene0017825
Unigene0017826
Unigene0017827
Unigene0017828	K13421	00240,00983,01100
Unigene0017829
Unigene0017830	K06269	03015,04022,04024,04114,04218,04261,04270,04390,04510,04611,04720,04728,04750,04810,04910,04921,04931,05031,05034,05168,05205
Unigene0017831
Unigene0017832
Unigene0017833
Unigene0017834
Unigene0017835	K06751	04144,04145,04218,04514,04612,04940,05163,05165,05166,05167,05168,05169,05170,05203,05320,05330,05332,05416
Unigene0017836	K06751	04144,04145,04218,04514,04612,04940,05163,05165,05166,05167,05168,05169,05170,05203,05320,05330,05332,05416
Unigene0017837	K06751	04144,04145,04218,04514,04612,04940,05163,05165,05166,05167,05168,05169,05170,05203,05320,05330,05332,05416
Unigene0017838	K06751	04144,04145,04218,04514,04612,04940,05163,05165,05166,05167,05168,05169,05170,05203,05320,05330,05332,05416
Unigene0017839
Unigene0017840
Unigene0017841
Unigene0017842
Unigene0017843
Unigene0017844
Unigene0017845
Unigene0017846
Unigene0017847
Unigene0017848
Unigene0017849
Unigene0017850
Unigene0017851
Unigene0017852
Unigene0017853
Unigene0017854
Unigene0017855
Unigene0017856
Unigene0017857
Unigene0017858
Unigene0017859
Unigene0017860
Unigene0017861
Unigene0017862
Unigene0017863
Unigene0017864
Unigene0017865
Unigene0017866	K12387	04142
Unigene0017867	K12387	04142
Unigene0017868
Unigene0017869
Unigene0017870
Unigene0017871
Unigene0017872
Unigene0017873
Unigene0017874
Unigene0017875
Unigene0017876	K17895	04658,04659,04928,05321
Unigene0017877
Unigene0017878	K15293	04721
Unigene0017879	K15293	04721
Unigene0017880	K15293	04721
Unigene0017881	K15293	04721
Unigene0017882
Unigene0017883
Unigene0017884
Unigene0017885
Unigene0017886
Unigene0017887	K04889	05017
Unigene0017888
Unigene0017889
Unigene0017890
Unigene0017891
Unigene0017892
Unigene0017893	K13293	00230,01100,04024,04928,05032
Unigene0017894
Unigene0017895
Unigene0017896
Unigene0017897
Unigene0017898
Unigene0017899
Unigene0017900
Unigene0017901
Unigene0017902
Unigene0017903
Unigene0017904
Unigene0017905
Unigene0017906
Unigene0017907
Unigene0017908
Unigene0017909
Unigene0017910
Unigene0017911
Unigene0017912
Unigene0017913
Unigene0017914	K09228	05168
Unigene0017915
Unigene0017916
Unigene0017917
Unigene0017918
Unigene0017919
Unigene0017920
Unigene0017921	K01059	00561,03320,04979,05010
Unigene0017922	K01059	00561,03320,04979,05010
Unigene0017923
Unigene0017924
Unigene0017925
Unigene0017926
Unigene0017927
Unigene0017928
Unigene0017929
Unigene0017930
Unigene0017931
Unigene0017932
Unigene0017933
Unigene0017934
Unigene0017935
Unigene0017936	K09408	01521,04062,04068,04137,04151,04152,04211,04212,04213,04218,04361,04722,04917,05131,05213,05223
Unigene0017937
Unigene0017938
Unigene0017939
Unigene0017940
Unigene0017941
Unigene0017942
Unigene0017943
Unigene0017944
Unigene0017945
Unigene0017946
Unigene0017947
Unigene0017948
Unigene0017949
Unigene0017950
Unigene0017951
Unigene0017952
Unigene0017953
Unigene0017954
Unigene0017955
Unigene0017956
Unigene0017957
Unigene0017958
Unigene0017959	K00995	00564,01100
Unigene0017960
Unigene0017961
Unigene0017962
Unigene0017963
Unigene0017964
Unigene0017965
Unigene0017966
Unigene0017967	K02997	03010
Unigene0017968
Unigene0017969
Unigene0017970
Unigene0017971
Unigene0017972
Unigene0017973
Unigene0017974
Unigene0017975
Unigene0017976
Unigene0017977
Unigene0017978
Unigene0017979
Unigene0017980
Unigene0017981
Unigene0017982
Unigene0017983
Unigene0017984
Unigene0017985
Unigene0017986
Unigene0017987	K04240	04080
Unigene0017988
Unigene0017989
Unigene0017990
Unigene0017991
Unigene0017992
Unigene0017993
Unigene0017994
Unigene0017995
Unigene0017996	K11987	00590,01100,04064,04370,04625,04657,04668,04723,04726,04913,04921,04923,05010,05140,05163,05165,05167,05200,05204,05206,05222
Unigene0017997	K13345	04146
Unigene0017998	K02326	03030,03410,03420
Unigene0017999
Unigene0018000
Unigene0018001
Unigene0018002
Unigene0018003
Unigene0018004
Unigene0018005	K13517	00561,00564,01100
Unigene0018006
Unigene0018007
Unigene0018008
Unigene0018009
Unigene0018010
Unigene0018011
Unigene0018012
Unigene0018013
Unigene0018014
Unigene0018015
Unigene0018016
Unigene0018017
Unigene0018018
Unigene0018019
Unigene0018020
Unigene0018021
Unigene0018022
Unigene0018023
Unigene0018024
Unigene0018025
Unigene0018026
Unigene0018027
Unigene0018028
Unigene0018029
Unigene0018030
Unigene0018031
Unigene0018032
Unigene0018033
Unigene0018034
Unigene0018035
Unigene0018036
Unigene0018037
Unigene0018038	K06461	04015,04145,04514,04610,04640,04670,04810,05133,05134,05140,05146,05150,05152,05202,05221
Unigene0018039
Unigene0018040
Unigene0018041
Unigene0018042
Unigene0018043
Unigene0018044
Unigene0018045
Unigene0018046
Unigene0018047
Unigene0018048
Unigene0018049
Unigene0018050
Unigene0018051
Unigene0018052
Unigene0018053
Unigene0018054
Unigene0018055
Unigene0018056
Unigene0018057
Unigene0018058
Unigene0018059
Unigene0018060
Unigene0018061
Unigene0018062	K05706	04390,04520
Unigene0018063
Unigene0018064
Unigene0018065
Unigene0018066
Unigene0018067
Unigene0018068	K20899	04621
Unigene0018069
Unigene0018070
Unigene0018071
Unigene0018072
Unigene0018073
Unigene0018074
Unigene0018075
Unigene0018076
Unigene0018077
Unigene0018078
Unigene0018079
Unigene0018080
Unigene0018081
Unigene0018082
Unigene0018083
Unigene0018084	K00102	00620,01100
Unigene0018085
Unigene0018086
Unigene0018087
Unigene0018088
Unigene0018089
Unigene0018090
Unigene0018091
Unigene0018092	K03006	03020,05016
Unigene0018093
Unigene0018094
Unigene0018095	K10062	04145
Unigene0018096	K06467	04514,04640,04662
Unigene0018097
Unigene0018098	K03985	04610,05205
Unigene0018099
Unigene0018100
Unigene0018101
Unigene0018102	K00510	00860,01100,04066,04216,04978,05200,05206,05225,05418
Unigene0018103	K04609	04072,04080,04724
Unigene0018104
Unigene0018105
Unigene0018106
Unigene0018107
Unigene0018108
Unigene0018109
Unigene0018110
Unigene0018111
Unigene0018112
Unigene0018113
Unigene0018114
Unigene0018115
Unigene0018116
Unigene0018117
Unigene0018118	K03211	04013,04320,05202
Unigene0018119
Unigene0018120
Unigene0018121
Unigene0018122	K05468	04060,04061,04064,04668,04940,05166,05168
Unigene0018123	K00413	00190,01100,04260,04714,04932,05010,05012,05016
Unigene0018124
Unigene0018125
Unigene0018126
Unigene0018127
Unigene0018128
Unigene0018129
Unigene0018130	K17305	04979
Unigene0018131
Unigene0018132
Unigene0018133
Unigene0018134
Unigene0018135
Unigene0018136
Unigene0018137
Unigene0018138
Unigene0018139	K06479	04650
Unigene0018140
Unigene0018141
Unigene0018142
Unigene0018143
Unigene0018144
Unigene0018145
Unigene0018146
Unigene0018147
Unigene0018148
Unigene0018149
Unigene0018150
Unigene0018151
Unigene0018152
Unigene0018153	K14409	03015
Unigene0018154	K14409	03015
Unigene0018155
Unigene0018156	K08402	04024
Unigene0018157
Unigene0018158
Unigene0018159
Unigene0018160
Unigene0018161
Unigene0018162
Unigene0018163
Unigene0018164
Unigene0018165
Unigene0018166
Unigene0018167
Unigene0018168
Unigene0018169
Unigene0018170
Unigene0018171
Unigene0018172
Unigene0018173	K09378	04550
Unigene0018174	K05051	04080
Unigene0018175
Unigene0018176
Unigene0018177
Unigene0018178
Unigene0018179
Unigene0018180
Unigene0018181
Unigene0018182
Unigene0018183
Unigene0018184
Unigene0018185
Unigene0018186	K01307	00790,01523
Unigene0018187
Unigene0018188
Unigene0018189
Unigene0018190
Unigene0018191
Unigene0018192
Unigene0018193
Unigene0018194
Unigene0018195
Unigene0018196
Unigene0018197
Unigene0018198
Unigene0018199
Unigene0018200	K11294	05130
Unigene0018201	K11294	05130
Unigene0018202
Unigene0018203
Unigene0018204
Unigene0018205	K10364	04144
Unigene0018206	K10364	04144
Unigene0018207
Unigene0018208	K10364	04144
Unigene0018209
Unigene0018210
Unigene0018211
Unigene0018212
Unigene0018213
Unigene0018214
Unigene0018215
Unigene0018216	K08660	00330,00340,00410,01100
Unigene0018217	K04345	01522,04010,04014,04020,04024,04062,04114,04140,04211,04213,04261,04270,04310,04340,04341,04361,04371,04530,04540,04611,04713,04714,04720,04723,04724,04725,04726,04727,04728,04740,04742,04750,04910,04911,04912,04913,04914,04915,04916,04918,04919,04921,04922,04923,04924,04925,04926,04927,04928,04934,04935,04961,04962,04970,04971,04976,05012,05020,05030,05031,05032,05034,05110,05146,05163,05165,05166,05200,05203,05205,05414
Unigene0018218
Unigene0018219
Unigene0018220
Unigene0018221
Unigene0018222
Unigene0018223
Unigene0018224
Unigene0018225
Unigene0018226
Unigene0018227	K04186	04060,04061
Unigene0018228
Unigene0018229
Unigene0018230
Unigene0018231	K05504	04060
Unigene0018232
Unigene0018233
Unigene0018234
Unigene0018235
Unigene0018236
Unigene0018237
Unigene0018238
Unigene0018239
Unigene0018240
Unigene0018241	K04628	00565,00600,01100
Unigene0018242
Unigene0018243
Unigene0018244
Unigene0018245
Unigene0018246
Unigene0018247
Unigene0018248
Unigene0018249
Unigene0018250
Unigene0018251
Unigene0018252
Unigene0018253
Unigene0018254
Unigene0018255
Unigene0018256
Unigene0018257
Unigene0018258
Unigene0018259
Unigene0018260
Unigene0018261
Unigene0018262
Unigene0018263
Unigene0018264
Unigene0018265	K10949	05110
Unigene0018266	K18806	04340,05200,05217
Unigene0018267
Unigene0018268
Unigene0018269
Unigene0018270
Unigene0018271
Unigene0018272
Unigene0018273
Unigene0018274	K13513	00561,00564,01100
Unigene0018275
Unigene0018276
Unigene0018277
Unigene0018278
Unigene0018279
Unigene0018280
Unigene0018281	K04630	04015,04022,04024,04062,04071,04261,04360,04371,04540,04611,04670,04713,04723,04724,04725,04726,04727,04728,04730,04914,04915,04916,04921,04923,04924,04926,04928,04934,04935,04971,05012,05030,05032,05034,05133,05142,05145,05163,05170,05200
Unigene0018282	K04630	04015,04022,04024,04062,04071,04261,04360,04371,04540,04611,04670,04713,04723,04724,04725,04726,04727,04728,04730,04914,04915,04916,04921,04923,04924,04926,04928,04934,04935,04971,05012,05030,05032,05034,05133,05142,05145,05163,05170,05200
Unigene0018283	K04630	04015,04022,04024,04062,04071,04261,04360,04371,04540,04611,04670,04713,04723,04724,04725,04726,04727,04728,04730,04914,04915,04916,04921,04923,04924,04926,04928,04934,04935,04971,05012,05030,05032,05034,05133,05142,05145,05163,05170,05200
Unigene0018284	K04630	04015,04022,04024,04062,04071,04261,04360,04371,04540,04611,04670,04713,04723,04724,04725,04726,04727,04728,04730,04914,04915,04916,04921,04923,04924,04926,04928,04934,04935,04971,05012,05030,05032,05034,05133,05142,05145,05163,05170,05200
Unigene0018285
Unigene0018286
Unigene0018287
Unigene0018288
Unigene0018289	K10059	04625,05152
Unigene0018290
Unigene0018291	K12471	04144
Unigene0018292
Unigene0018293
Unigene0018294
Unigene0018295
Unigene0018296
Unigene0018297
Unigene0018298
Unigene0018299
Unigene0018300	K05112	04360
Unigene0018301
Unigene0018302
Unigene0018303
Unigene0018304	K17889	04140,05010,05016,05017,05131,05167
Unigene0018305	K15164	04919
Unigene0018306
Unigene0018307
Unigene0018308
Unigene0018309	K06786	04530,05120
Unigene0018310
Unigene0018311	K00569	00983
Unigene0018312
Unigene0018313
Unigene0018314	K03841	00010,00030,00051,01100,01200,04152,04910,04922
Unigene0018315	K04662	04013,04060,04341,04350,04390,04550,04919,05200,05217,05418
Unigene0018316
Unigene0018317
Unigene0018318
Unigene0018319
Unigene0018320	K16342	00564,00565,00590,00591,00592,01100,04010,04014,04072,04217,04270,04370,04611,04664,04666,04724,04726,04730,04750,04912,04913,04921,05231
Unigene0018321
Unigene0018322
Unigene0018323
Unigene0018324
Unigene0018325
Unigene0018326
Unigene0018327
Unigene0018328	K04371	01521,01522,01524,04010,04012,04013,04014,04015,04022,04024,04062,04066,04068,04071,04072,04114,04140,04150,04151,04210,04214,04218,04261,04270,04320,04350,04360,04370,04371,04380,04510,04520,04540,04550,04611,04620,04621,04625,04650,04657,04658,04659,04660,04662,04664,04666,04668,04713,04720,04722,04723,04724,04725,04726,04730,04810,04910,04912,04914,04915,04916,04917,04919,04921,04926,04928,04929,04930,04933,04934,04935,04960,05010,05020,05034,05130,05131,05132,05133,05135,05140,05142,05145,05152,05160,05161,05163,05164,05165,05166,05167,05170,05200,05203,05205,05206,05210,05211,05212,05213,05214,05215,05216,05218,05219,05220,05221,05223,05224,05225,05226,05230,05231,05235
Unigene0018329
Unigene0018330
Unigene0018331
Unigene0018332	K12619	03008,03018
Unigene0018333
Unigene0018334
Unigene0018335
Unigene0018336
Unigene0018337
Unigene0018338
Unigene0018339
Unigene0018340	K11450	04714
Unigene0018341
Unigene0018342	K14966	04212,05168
Unigene0018343	K14966	04212,05168
Unigene0018344	K14966	04212,05168
Unigene0018345
Unigene0018346
Unigene0018347	K10858	03430,03460
Unigene0018348
Unigene0018349	K12884	03040
Unigene0018350	K15379	05202,05206
Unigene0018351
Unigene0018352	K00432	00480,00590,01100,04918,05014,05016
Unigene0018353
Unigene0018354
Unigene0018355
Unigene0018356
Unigene0018357	K05157	04060
Unigene0018358
Unigene0018359
Unigene0018360
Unigene0018361
Unigene0018362	K02866	03010
Unigene0018363
Unigene0018364
Unigene0018365
Unigene0018366
Unigene0018367	K03253	03013
Unigene0018368	K03253	03013
Unigene0018369	K01368	04142,04145,04210,04612,05152
Unigene0018370
Unigene0018371
Unigene0018372
Unigene0018373
Unigene0018374
Unigene0018375
Unigene0018376
Unigene0018377
Unigene0018378
Unigene0018379
Unigene0018380
Unigene0018381
Unigene0018382	K06087	04514,04530,04670,05130,05160
Unigene0018383	K06087	04514,04530,04670,05130,05160
Unigene0018384	K01830	00590,01100
Unigene0018385
Unigene0018386
Unigene0018387	K05929	00564
Unigene0018388	K09455	04137,04380,04916,05200,05202,05218
Unigene0018389	K02366	00534,01100
Unigene0018390
Unigene0018391
Unigene0018392
Unigene0018393
Unigene0018394
Unigene0018395
Unigene0018396	K16197	04013,04110,04114,04151,04212,04390,04391,05160,05161,05203
Unigene0018397	K06630	04110,04114,04151,04390,04391,04621,04722,05160,05203
Unigene0018398
Unigene0018399
Unigene0018400
Unigene0018401
Unigene0018402
Unigene0018403
Unigene0018404
Unigene0018405
Unigene0018406	K10249	00062,01040,01100,01212
Unigene0018407
Unigene0018408	K11422	00310,01100
Unigene0018409
Unigene0018410
Unigene0018411	K13335	04146
Unigene0018412
Unigene0018413
Unigene0018414
Unigene0018415
Unigene0018416
Unigene0018417
Unigene0018418
Unigene0018419
Unigene0018420
Unigene0018421
Unigene0018422
Unigene0018423	K02902	03010
Unigene0018424
Unigene0018425
Unigene0018426
Unigene0018427
Unigene0018428
Unigene0018429
Unigene0018430
Unigene0018431
Unigene0018432	K07817	04940
Unigene0018433
Unigene0018434	K07874	04140,05130,05134
Unigene0018435	K07874	04140,05130,05134
Unigene0018436	K11220	04062,04217,04380,04620,04621,04625,04630,04658,04659,04917,04919,04933,04935,05140,05145,05152,05160,05161,05162,05164,05165,05167,05168,05169,05200,05212,05235,05321
Unigene0018437
Unigene0018438
Unigene0018439
Unigene0018440
Unigene0018441
Unigene0018442
Unigene0018443
Unigene0018444	K17988	05131
Unigene0018445	K04819	04726,04742
Unigene0018446	K04819	04726,04742
Unigene0018447
Unigene0018448	K04819	04726,04742
Unigene0018449
Unigene0018450
Unigene0018451
Unigene0018452
Unigene0018453
Unigene0018454
Unigene0018455
Unigene0018456
Unigene0018457
Unigene0018458
Unigene0018459
Unigene0018460
Unigene0018461
Unigene0018462
Unigene0018463
Unigene0018464
Unigene0018465
Unigene0018466
Unigene0018467
Unigene0018468
Unigene0018469
Unigene0018470
Unigene0018471
Unigene0018472
Unigene0018473
Unigene0018474
Unigene0018475	K12882	03013,03015,03040
Unigene0018476
Unigene0018477
Unigene0018478
Unigene0018479
Unigene0018480	K02871	03010
Unigene0018481
Unigene0018482
Unigene0018483
Unigene0018484
Unigene0018485
Unigene0018486
Unigene0018487
Unigene0018488
Unigene0018489
Unigene0018490
Unigene0018491
Unigene0018492
Unigene0018493	K12567	05410,05414
Unigene0018494	K12567	05410,05414
Unigene0018495	K12567	05410,05414
Unigene0018496	K12567	05410,05414
Unigene0018497	K12567	05410,05414
Unigene0018498	K12567	05410,05414
Unigene0018499	K12567	05410,05414
Unigene0018500	K12567	05410,05414
Unigene0018501	K12567	05410,05414
Unigene0018502	K12567	05410,05414
Unigene0018503	K12567	05410,05414
Unigene0018504	K12567	05410,05414
Unigene0018505	K12567	05410,05414
Unigene0018506
Unigene0018507
Unigene0018508
Unigene0018509
Unigene0018510
Unigene0018511
Unigene0018512
Unigene0018513
Unigene0018514
Unigene0018515	K09034	05235
Unigene0018516
Unigene0018517
Unigene0018518
Unigene0018519
Unigene0018520
Unigene0018521
Unigene0018522
Unigene0018523
Unigene0018524
Unigene0018525
Unigene0018526
Unigene0018527
Unigene0018528
Unigene0018529
Unigene0018530
Unigene0018531
Unigene0018532
Unigene0018533
Unigene0018534	K05695	04514,04520,04910,04931
Unigene0018535
Unigene0018536
Unigene0018537
Unigene0018538	K06751	04144,04145,04218,04514,04612,04940,05163,05165,05166,05167,05168,05169,05170,05203,05320,05330,05332,05416
Unigene0018539	K06751	04144,04145,04218,04514,04612,04940,05163,05165,05166,05167,05168,05169,05170,05203,05320,05330,05332,05416
Unigene0018540
Unigene0018541
Unigene0018542
Unigene0018543
Unigene0018544
Unigene0018545
Unigene0018546
Unigene0018547
Unigene0018548
Unigene0018549
Unigene0018550
Unigene0018551
Unigene0018552
Unigene0018553
Unigene0018554
Unigene0018555	K10258	00062,01040,01100,01212
Unigene0018556
Unigene0018557
Unigene0018558	K08064	04612,05017,05152
Unigene0018559
Unigene0018560
Unigene0018561
Unigene0018562
Unigene0018563
Unigene0018564
Unigene0018565	K02268	00190,01100,04260,04714,04932,05010,05012,05016
Unigene0018566
Unigene0018567
Unigene0018568
Unigene0018569
Unigene0018570
Unigene0018571
Unigene0018572
Unigene0018573
Unigene0018574
Unigene0018575
[truncated: 1,257,058 more chars]
